# Supplementary material for: Identification, characterization and expression analysis of lineage-specific genes within sweet orange (Citrus sinensis)
Source: BMC Genomics. 2015 Nov 23;16:995. doi: 10.1186/s12864-015-2211-z (PMC4657247; doi:10.1186/s12864-015-2211-z)
Supplement: Additional file 1: Table S1. — List of the 41 genomes released in Phytozome v10.1. The version, common name and source of all the genomes are provided. (XLS 23 kb) [file 12864_2015_2211_MOESM1_ESM.xls]

## Sheet: Sheet1
Table S1 List of the 41 genomes released in Phytozome v10.1
Organism	Version	Common Name	Source
Aquilegia coerulea Goldsmith	v1.1	Colordo blue columbine	JGI annotation of assembly v1
Arabidopsis lyrata	v1.0	Lyre-leaved rock cress	JGI release v1.0
Arabidopsis thaliana columbia	TAIR10	Thale cress	The Arabidopsis Information Resource
Boechera stricta	v1.2	Drummond's rock cress	JGI annotation of assembly v1
Brachypodium distachyon	v2.1	Purple false brome	JGI annotation of assembly v2.0 (strain Bd21)
Brassica rapa FPsc	v1.3	Turnip mustard - FasPlant self-compatible	JGI annotation of assembly v1
Capsella grandiflora	v1.1	-	JGI annotation of assembly v1
Capsella rubella	v1.0	Red shepherd's purse	JGI annotation of assembly v1
Carica papaya	ASGPBv0.4	Papaya	ASGPB release of 2007
Chlamydomonas reinhardtii	v5.5	Green Algae	JGI v5.0 assembly, JGI annotation based on Augustus u11.6
Coccomyxa subellipsoidea C-169	v2.0	-	JGI Coccomyxa subellipsoidea C-169 retrieved from JGI Eukaryotic Portal
Cucumis sativus	v1.0	Cucumber	from Roche 454 assembly and JGI 2009 annotation pipeline
Eucalyptus grandis	v1.1	Eucalyptus	JGI annotation v1.0, filtered to remove low confidence models
Eutrema salsugineum	v1.0	Salt cress	JGI annotation of assembly v1
Fragaria vesca	v1.1	Woodland strawberry	Fragaria vesca Genome v1.1 from Sulaev et al with annotations from v1.0
Glycine max	Wm82.a2.v1	Soybean	JGI annotation of assembly v2.0
Gossypium raimondii	v2.1	Cotton	JGI annotation of assembly v2.0
Linum usitatissimum	v1.0	Flax	BGI v1.0 on assembly v1.0, provided by Mike Deyholos at the University of Alberta
Malus domestica	v1.0	Apple	Genome Database for Rosaceae
Manihot esculenta	v4.1	Cassava	JGI annotation of v4 assembly
Medicago truncatula	Mt4.0v1	Barrel medic	JCVI Medicago Truncatula Genome Project
Micromonas pusilla CCMP1545	v3.0	-	JGI annotation retrieved from JGI Eukaryotic Portal
Micromonas sp. RCC299	v3.0	-	JGI annotation retrieved from JGI Eukaryotic Portal
Mimulus guttatus	v2.0	Monkey flower	JGI annotation of assembly v2.0
Oryza sativa	v7.0	Rice	MSU Release 7 on assembly Os-Nipponbare-Reference-IRGSP-1.0, TE inactivated
Ostreococcus lucimarinus	v2.0	-	JGI annotation retrieved from JGI Eukarytoic portal
Panicum virgatum	v1.1	Switchgrass	JGI annotation of assembly v1.0
Phaseolus vulgaris	v1.0	Common bean	JGI annotation of assembly v1.0
Physcomitrella patens	v3.0	Moss	JGI annotation of assembly v3
Populus trichocarpa	v3.0	Poplar	JGI annotation of assembly v3
Prunus persica	v1.0	Peach	JGI annotation of assembly v1
Ricinus communis	v0.1	Castor bean	TIGR release 0.1
Selaginella moellendorffii	v1.0	Spikemoss	from original JGI FilteredModels3 database Selmo1, with only one haplotypic variant
Setaria italica	v2.1	Foxtail millet	JGI annotation of assembly version2
Solanum lycopersicum	iTAGv2.3	Tomato	SGN Tomato Genome Project ITAG2.3
Solanum tuberosum	v3.4	Potato	SGN Solanum tuberosum Group Phureja DM1-3 516R44 (CIP801092) Genome Annotation v3.4 mapped to pseudomolecule sequence
Sorghum bicolor	v2.1	Cereal grass	JGI annotation of assembly v2.0
Theobroma cacao	v1.1	Cacao	Theobroma cacao public gene set 8 Mar 2012 D. Gilbert, gilberd at indiana edu
Vitis vinifera	Genoscope.12X	Grape	Genoscope
Volvox carteri	v2.0	Volvox	JGI annotation of assembly v2
Zea mays	6a	Maize	Zea mays gene annotation v6a on B73 assembly AGPv3 from the Maize Genome Sequencing Project
