# Supplementary material for: Identification, characterization and expression analysis of lineage-specific genes within sweet orange (Citrus sinensis)
Source: BMC Genomics. 2015 Nov 23;16:995. doi: 10.1186/s12864-015-2211-z (PMC4657247; doi:10.1186/s12864-015-2211-z)
Supplement: Additional file 2: Table S2. — List of citrus-specific genes (CSGs). The gene accession, chromosome location, GC content of all the citrus-specific genes (CSGs) are provided. (XLS 56 kb) [file 12864_2015_2211_MOESM2_ESM.xls]

## Sheet: Sheet1
Table S2 List of citrus-specific genes (CSGs)
Gene ID	Chromosome Name	Gene Start (bp)	Gene End (bp)	% GC content	Strand
Cs1g02065	chr1	1266527	1268137	37.3681	+
Cs1g04115	chr1	3333983	3336240	39.3711	+
Cs1g04710	chr1	4264967	4265259	58.7031	+
Cs1g07150	chr1	7242346	7244111	34.9943	+
Cs1g07170	chr1	7256025	7257303	38.233	-
Cs1g08485	chr1	9124849	9127741	33.3218	+
Cs1g08660	chr1	9507414	9507701	39.9306	-
Cs1g08910	chr1	9940410	9940628	50.6849	-
Cs1g09090	chr1	10280886	10281379	44.332	-
Cs1g09635	chr1	11216428	11217569	38.5289	+
Cs1g09720	chr1	11361775	11362134	47.2222	-
Cs1g10160	chr1	12149735	12150589	41.1696	-
Cs1g13060	chr1	16186760	16186930	52.0468	+
Cs1g13510	chr1	16571523	16571771	46.1847	-
Cs1g13630	chr1	16676552	16676743	52.0833	-
Cs1g13780	chr1	16872265	16873133	40.2762	-
Cs1g14015	chr1	17155050	17155912	42.4102	+
Cs1g15650	chr1	18789443	18789676	48.2906	-
Cs1g18830	chr1	21852549	21854143	33.0408	-
Cs1g25060	chr1	27264838	27265143	44.4444	-
Cs2g01270	chr2	298303	298814	49.8047	+
Cs2g03245	chr2	1435284	1436190	36.2734	-
Cs2g05055	chr2	2662125	2662859	39.4558	-
Cs2g05650	chr2	3107370	3107765	39.6465	-
Cs2g07070	chr2	4179186	4179704	35.0674	-
Cs2g09380	chr2	6760891	6761252	54.1436	-
Cs2g13285	chr2	10000275	10001650	40.5523	-
Cs2g14080	chr2	10835015	10835197	54.6448	-
Cs2g14565	chr2	11385137	11388298	34.3137	+
Cs2g14575	chr2	11411547	11413317	35.9684	+
Cs2g14670	chr2	11519524	11520118	45.5462	-
Cs2g14715	chr2	11542870	11546454	32.5244	-
Cs2g17790	chr2	14521271	14521602	43.3735	+
Cs2g20185	chr2	16987916	16989675	35.4545	-
Cs2g22210	chr2	19627958	19629736	25.7448	+
Cs2g23690	chr2	22297222	22297546	36	-
Cs2g24150	chr2	22985544	22985813	52.5926	-
Cs2g24782	chr2	23962333	23964327	30.2757	+
Cs2g26260	chr2	26064140	26065169	38.932	+
Cs2g27290	chr2	27012294	27012497	55.3922	+
Cs2g29560	chr2	29026165	29026353	46.0317	-
Cs3g01200	chr3	232898	235265	35.2618	-
Cs3g01756	chr3	958749	959298	30.9091	+
Cs3g01970	chr3	1355196	1355774	35.924	+
Cs3g02490	chr3	2227223	2227678	51.7544	-
Cs3g03320	chr3	3480377	3481581	47.3859	-
Cs3g03335	chr3	3517891	3518376	33.7449	+
Cs3g03930	chr3	4440261	4440575	41.2698	+
Cs3g04920	chr3	6169884	6172754	34.3783	+
Cs3g07200	chr3	10300895	10301135	42.7386	-
Cs3g08720	chr3	12347416	12347667	50	-
Cs3g09150	chr3	13003051	13004004	41.2998	+
Cs3g09560	chr3	13643038	13644548	47.0549	+
Cs3g10300	chr3	14517042	14517696	40.6107	+
Cs3g11910	chr3	16240384	16240823	51.1364	+
Cs3g12715	chr3	17155656	17158255	35.0769	-
Cs3g12860	chr3	17333358	17335637	39.6053	+
Cs3g13260	chr3	17682989	17683569	49.7418	+
Cs3g14035	chr3	18423316	18426635	30.7831	+
Cs3g15820	chr3	19781995	19783290	45.3704	-
Cs3g15865	chr3	19810872	19812580	37.1562	+
Cs3g16510	chr3	20327242	20328172	33.7272	-
Cs3g17700	chr3	21359679	21360073	48.8608	-
Cs3g20050	chr3	23136897	23137686	37.5949	+
Cs3g20960	chr3	23874862	23875176	42.5397	-
Cs3g24070	chr3	26165507	26166528	35.3229	+
Cs3g25743	chr3	27276782	27278742	37.5319	+
Cs4g01570	chr4	441245	445673	38.1802	-
Cs4g01950	chr4	726834	727579	38.874	-
Cs4g02995	chr4	1509372	1511987	35.5505	-
Cs4g06960	chr4	4394757	4395205	43.6526	+
Cs4g09060	chr4	5981126	5982667	50	+
Cs4g09829	chr4	6537036	6539881	34.2235	-
Cs4g10070	chr4	6701095	6701750	36.5854	+
Cs4g10375	chr4	7015683	7016774	34.8901	-
Cs4g10380	chr4	7024651	7024967	30.5994	+
Cs4g10815	chr4	7392417	7395231	37.6199	-
Cs4g11340	chr4	8099489	8100388	37.2222	+
Cs4g11460	chr4	8270667	8271486	44.2683	-
Cs4g12890	chr4	9920273	9920686	43.7198	-
Cs4g15070	chr4	13840805	13841128	43.5185	+
Cs4g15170	chr4	14134249	14134437	44.4444	+
Cs4g15250	chr4	14266127	14266510	52.8646	-
Cs4g15470	chr4	14672451	14672642	59.8958	+
Cs4g15630	chr4	14884347	14884562	43.9815	-
Cs4g16735	chr4	16359492	16362574	28.6734	+
Cs4g17520	chr4	17258552	17258915	42.8571	+
Cs4g19030	chr4	18525461	18525679	52.5114	+
Cs4g19605	chr4	19048134	19050196	35.7731	-
Cs4g20400	chr4	19729922	19730233	45.1923	-
Cs5g04930	chr5	2925738	2926500	55.4391	-
Cs5g07155	chr5	4500531	4502037	37.9562	-
Cs5g07460	chr5	4747851	4748488	46.395	-
Cs5g12030	chr5	9023845	9024087	52.6749	-
Cs5g13440	chr5	10548436	10548612	42.3729	+
Cs5g13780	chr5	11025238	11025530	31.3993	+
Cs5g14420	chr5	12138518	12139492	36.6154	+
Cs5g15130	chr5	13116134	13119233	41.0968	+
Cs5g15900	chr5	14299306	14300302	37.011	+
Cs5g16260	chr5	14904281	14904583	36.6337	+
Cs5g16320	chr5	15034921	15035253	39.6396	+
Cs5g16490	chr5	15327674	15328614	30.712	-
Cs5g16870	chr5	16427787	16430083	39.0945	-
Cs5g17770	chr5	17829830	17830093	52.6515	-
Cs5g17935	chr5	18022717	18025950	36.6729	+
Cs5g18005	chr5	18135111	18137060	36.5641	+
Cs5g18740	chr5	19155414	19155784	48.7871	+
Cs5g19695	chr5	20494487	20495461	39.1795	-
Cs5g19900	chr5	20898379	20899564	39.882	+
Cs5g21100	chr5	22587702	22587992	48.4536	-
Cs5g22430	chr5	24997867	24998121	54.1176	+
Cs5g26020	chr5	28911330	28912362	41.3359	+
Cs5g26690	chr5	29461009	29461763	37.8808	-
Cs5g27020	chr5	29724228	29725239	43.9723	+
Cs5g31450	chr5	33115079	33116137	45.6091	+
Cs5g31580	chr5	33176675	33177505	38.1468	-
Cs5g32490	chr5	33760881	33761102	56.7568	+
Cs5g33600	chr5	34600716	34600928	53.0516	+
Cs5g35260	chr5	35985926	35986417	60.5691	-
Cs6g01030	chr6	104534	104949	36.7788	+
Cs6g01100	chr6	258964	259365	42.5373	+
Cs6g03250	chr6	3492449	3492842	50.2538	-
Cs6g03840	chr6	4318553	4318888	48.8095	-
Cs6g04520	chr6	5342085	5343068	26.5244	+
Cs6g05275	chr6	6561643	6562522	36.0227	+
Cs6g06255	chr6	7942763	7946580	30.9324	+
Cs6g08130	chr6	10113810	10114301	41.8699	-
Cs6g08580	chr6	10555132	10555855	48.4807	+
Cs6g09450	chr6	11219111	11221128	32.1606	-
Cs6g09890	chr6	11615146	11615358	53.0516	-
Cs6g11655	chr6	12828795	12829628	40.6475	+
Cs6g12275	chr6	13843534	13844010	27.044	-
Cs6g15270	chr6	16350518	16351205	37.2093	-
Cs6g16670	chr6	17320102	17320701	50.8333	-
Cs6g18190	chr6	18388992	18389255	46.2121	+
Cs6g19370	chr6	19219495	19219797	34.6535	+
Cs6g19440	chr6	19272709	19274117	36.6927	-
Cs7g05120	chr7	2686836	2687285	36.2222	+
Cs7g05520	chr7	2982349	2982651	37.6238	-
Cs7g06930	chr7	4103620	4103811	52.6042	-
Cs7g07650	chr7	4648426	4649104	38.2916	+
Cs7g07730	chr7	4695389	4696498	35.8559	-
Cs7g11260	chr7	7398202	7398360	63.522	-
Cs7g11400	chr7	7498363	7498668	51.634	+
Cs7g13830	chr7	9630248	9631386	38.7182	-
Cs7g14790	chr7	10491537	10493129	42.3101	+
Cs7g15285	chr7	10933605	10934700	34.3066	+
Cs7g16510	chr7	12020057	12020502	39.9103	-
Cs7g18220	chr7	13995465	13995782	42.7673	+
Cs7g18675	chr7	14517453	14519420	33.689	-
Cs7g20710	chr7	17706318	17706738	44.8931	+
Cs7g20990	chr7	18161727	18161917	57.5916	+
Cs7g21245	chr7	18561666	18563530	36.5147	-
Cs7g21280	chr7	18619506	18619841	52.9762	+
Cs7g21795	chr7	19170894	19171384	43.7882	+
Cs7g22710	chr7	20573760	20574765	45.6262	+
Cs7g23570	chr7	22255122	22255313	50.5208	-
Cs7g25950	chr7	26551306	26551620	50.1587	+
Cs7g26085	chr7	26651335	26652834	35.7333	-
Cs7g26610	chr7	27242057	27243492	37.5348	+
Cs7g26780	chr7	27467669	27467941	50.9158	-
Cs7g27700	chr7	28410588	28411768	39.7121	+
Cs8g01855	chr8	528259	530498	35.3125	-
Cs8g02040	chr8	646845	647114	49.2593	+
Cs8g04325	chr8	2292104	2293701	35.2941	-
Cs8g04810	chr8	2633508	2634935	36.6246	+
Cs8g06300	chr8	4035549	4035794	45.935	+
Cs8g07760	chr8	5713445	5715463	42.3477	+
Cs8g07920	chr8	5940360	5940557	59.596	-
Cs8g08100	chr8	6196380	6197850	31.8151	+
Cs8g08845	chr8	7152578	7153201	34.7756	+
Cs8g10070	chr8	8917019	8917204	47.3118	-
Cs8g11445	chr8	11699217	11701697	34.0185	+
Cs8g11653	chr8	12341546	12343233	30.628	+
Cs8g11845	chr8	13017266	13020805	32.2034	+
Cs8g11940	chr8	13335230	13335630	42.6434	-
Cs8g13286	chr8	15996176	16000117	37.4176	+
Cs8g15170	chr8	18295245	18295565	59.8131	-
Cs8g17180	chr8	20061450	20061971	50.5747	+
Cs8g17570	chr8	20402496	20404368	38.3342	-
Cs8g19050	chr8	21463184	21463566	37.5979	-
Cs8g19090	chr8	21491850	21492188	45.1327	-
Cs8g20630	chr8	22379199	22379924	40.3581	-
Cs8g20930	chr8	22587905	22589055	39.1833	-
Cs9g07615	chr9	4740976	4742195	41.3934	-
Cs9g08280	chr9	5378066	5378281	46.2963	-
Cs9g08510	chr9	5700982	5701401	41.6667	+
Cs9g10580	chr9	7835526	7835858	51.6517	+
Cs9g11620	chr9	9661837	9662665	33.655	+
Cs9g17810	chr9	17005917	17006147	52.8139	+
Cs9g17820	chr9	17007703	17007894	50	+
orange1.1t00008	chrUn	271017	271247	52.8139	-
orange1.1t00178	chrUn	3962241	3962594	48.5876	+
orange1.1t00379	chrUn	5267449	5267772	39.8148	+
orange1.1t00432	chrUn	5620375	5621393	39.6467	+
orange1.1t00468	chrUn	5864770	5865111	37.7193	+
orange1.1t00492	chrUn	6056305	6058606	36.8375	+
orange1.1t00529	chrUn	6333980	6334844	26.3584	-
orange1.1t00572	chrUn	6736420	6736791	43.0108	+
orange1.1t00621	chrUn	7115260	7115514	52.9412	-
orange1.1t00695	chrUn	8255650	8255850	48.2587	+
orange1.1t00798	chrUn	9768241	9768490	52	+
orange1.1t00858	chrUn	11850022	11850285	52.6515	+
orange1.1t00970	chrUn	14814383	14814646	45.4545	+
orange1.1t01009	chrUn	15694713	15696214	38.2823	+
orange1.1t01055	chrUn	16759973	16760450	47.4895	-
orange1.1t01069	chrUn	17160912	17161497	38.2253	+
orange1.1t01100	chrUn	17753299	17754564	43.5229	+
orange1.1t01114	chrUn	17998749	17998970	46.3964	+
orange1.1t01173	chrUn	19244714	19245444	56.4979	+
orange1.1t01312	chrUn	22221754	22222071	59.7484	-
orange1.1t01325	chrUn	22553883	22554510	52.2293	+
orange1.1t01448	chrUn	24441871	24442230	29.7222	+
orange1.1t01535	chrUn	25752630	25752836	54.5894	+
orange1.1t01594	chrUn	26639759	26640112	31.0734	-
orange1.1t01968	chrUn	31193728	31194987	41.3492	+
orange1.1t02001	chrUn	31756244	31756930	33.77	+
orange1.1t02106	chrUn	32711165	32711467	37.6238	+
orange1.1t02135	chrUn	33068522	33068902	47.769	+
orange1.1t02187	chrUn	33598667	33599182	39.1473	+
orange1.1t02297	chrUn	34532562	34533238	32.4963	+
orange1.1t02334	chrUn	35102232	35103070	51.6091	+
orange1.1t02871	chrUn	44017912	44018208	53.5354	-
orange1.1t02886	chrUn	44243999	44244312	30.8917	-
orange1.1t02897	chrUn	44479629	44479781	49.0196	-
orange1.1t02910	chrUn	44786914	44789440	34.7052	-
orange1.1t02949	chrUn	45611728	45612108	39.1076	+
orange1.1t03048	chrUn	47416441	47416635	52.3077	-
orange1.1t03158	chrUn	49052888	49053740	39.6249	-
orange1.1t03191	chrUn	49453209	49453940	45.6284	-
orange1.1t03388	chrUn	52194638	52194894	43.9689	-
orange1.1t03490	chrUn	53418424	53418870	46.3087	+
orange1.1t03492	chrUn	53427589	53427777	51.3228	-
orange1.1t03496	chrUn	53522237	53522655	47.9714	-
orange1.1t03507	chrUn	53804069	53804373	30.8197	+
orange1.1t03536	chrUn	54109834	54112887	34.9705	+
orange1.1t03560	chrUn	54549369	54551453	32.7578	+
orange1.1t03642	chrUn	55791091	55791423	42.6426	-
orange1.1t03658	chrUn	56089036	56090823	35.3468	+
orange1.1t03710	chrUn	56858254	56859137	51.4706	+
orange1.1t03812	chrUn	58317715	58318557	48.6358	-
orange1.1t03920	chrUn	60596607	60597180	39.0244	+
orange1.1t03941	chrUn	60917989	60918517	38.3743	+
orange1.1t04004	chrUn	62358908	62359809	42.4612	-
orange1.1t04005	chrUn	62360772	62361401	50.9524	+
orange1.1t04261	chrUn	66624309	66624500	44.7917	-
orange1.1t04314	chrUn	67635060	67636133	49.9069	+
orange1.1t04446	chrUn	69942064	69942785	42.7978	+
orange1.1t04569	chrUn	72285723	72286392	43.8806	+
orange1.1t04572	chrUn	72310856	72311302	43.4004	+
orange1.1t04718	chrUn	74892981	74895214	33.4825	+
orange1.1t04827	chrUn	77248060	77249587	52.8141	+
orange1.1t04872	chrUn	77785523	77786974	49.8623	-
orange1.1t04924	chrUn	78855220	78855925	46.034	+
orange1.1t04944	chrUn	79526775	79528211	34.4468	-
orange1.1t05142	chrUn	83418647	83418952	46.732	-
orange1.1t05145	chrUn	83519079	83519359	60.1423	-
orange1.1t05148	chrUn	83571514	83571792	42.2939	-
orange1.1t05177	chrUn	84157674	84157919	41.4634	+
orange1.1t05320	chrUn	85624359	85624559	43.7811	-
orange1.1t05347	chrUn	86011195	86012913	35.9511	+
orange1.1t05359	chrUn	86130631	86130804	48.8506	-
orange1.1t05370	chrUn	86193670	86194028	43.1755	-
orange1.1t05434	chrUn	86723841	86724047	46.8599	-
orange1.1t05574	chrUn	88126009	88126204	62.7551	-
orange1.1t05575	chrUn	88129867	88130115	58.2329	+
orange1.1t05626	chrUn	88733197	88733713	54.5455	+
orange1.1t05683	chrUn	88896079	88896318	43.75	-
orange1.1t05738	chrUn	88919165	88919356	48.9583	+
orange1.1t05739	chrUn	88919435	88919731	53.5354	-
orange1.1t05767	chrUn	88929673	88929897	39.5556	+
orange1.1t05771	chrUn	88930981	88931139	64.1509	+
orange1.1t05786	chrUn	88935865	88936062	54.5455	+
orange1.1t05822	chrUn	88946002	88946169	45.2381	-
orange1.1t05846	chrUn	21882289	21884350	37.8758	+
orange1.1t05871	chrUn	40033643	40035296	34.4619	+
orange1.1t05875	chrUn	43962117	43963347	37.0431	+
orange1.1t05879	chrUn	48790757	48791735	41.7773	+
orange1.1t05882	chrUn	50372799	50373774	40.0615	+
orange1.1t05894	chrUn	59096531	59099152	30.2822	+
orange1.1t05898	chrUn	64003291	64003805	38.4466	+
orange1.1t05913	chrUn	73246908	73248290	31.3087	+
orange1.1t05919	chrUn	75419822	75421545	31.7285	+
orange1.1t05920	chrUn	75435604	75436832	33.6859	+
orange1.1t05931	chrUn	82291901	82293012	33.2734	+
orange1.1t05932	chrUn	83215836	83217025	32.437	+
orange1.1t05961	chrUn	17355997	17357758	34.1657	-
orange1.1t05987	chrUn	40690603	40692218	32.5495	-
orange1.1t05992	chrUn	43955252	43958012	33.2488	-
orange1.1t06014	chrUn	54065961	54068033	33.1404	-
orange1.1t06031	chrUn	67823976	67826301	34.6948	-
orange1.1t06034	chrUn	69964888	69966302	34.417	-
orange1.1t06037	chrUn	70363484	70364241	35.4881	-
orange1.1t06038	chrUn	71942427	71943785	30.4636	-
orange1.1t06043	chrUn	73759248	73760325	34.8794	-
orange1.1t06066	chrUn	81764107	81765210	35.1449	-
