# Supplementary material for: Identification, characterization and expression analysis of lineage-specific genes within sweet orange (Citrus sinensis)
Source: BMC Genomics. 2015 Nov 23;16:995. doi: 10.1186/s12864-015-2211-z (PMC4657247; doi:10.1186/s12864-015-2211-z)
Supplement: Additional file 3: Table S3. — List of orphan genes. The gene accession, chromosome location, GC content of all the orphan genes are provided. (XLS 163 kb) [file 12864_2015_2211_MOESM3_ESM.xls]

## Sheet: Sheet1
Table S3 List of orphan genes
Gene ID	Chromosome Name	Gene Start (bp)	Gene End (bp)	% GC content	Strand
Cs1g01015	chr1	43246	44273	40.9605	-
Cs1g01165	chr1	236334	237399	47.1861	+
Cs1g01470	chr1	637525	637989	42.9398	+
Cs1g01720	chr1	880878	881036	55.7292	+
Cs1g01740	chr1	898025	898736	50.2252	+
Cs1g02220	chr1	1506371	1506559	40.7407	-
Cs1g02570	chr1	1878421	1878732	53.3333	+
Cs1g02610	chr1	1910104	1910565	40.1105	-
Cs1g04230	chr1	3638720	3639375	44.5714	+
Cs1g04485	chr1	3976113	3977969	38.3562	-
Cs1g04500	chr1	3982041	3982358	35.6239	-
Cs1g04630	chr1	4152150	4152452	53.5581	-
Cs1g04770	chr1	4302843	4303187	44.0678	-
Cs1g05015	chr1	4552497	4553590	34.9802	+
Cs1g05580	chr1	5306534	5306986	31.4211	-
Cs1g05800	chr1	5572381	5572530	56.1111	-
Cs1g06210	chr1	6183891	6184974	33.8542	-
Cs1g06280	chr1	6283453	6284207	31.1448	-
Cs1g07490	chr1	7715248	7715430	40.5405	-
Cs1g07840	chr1	8149185	8149385	57.2016	+
Cs1g08100	chr1	8591309	8591464	40.3614	+
Cs1g08535	chr1	9203912	9205613	32.4555	-
Cs1g08570	chr1	9243203	9243832	43.299	-
Cs1g08790	chr1	9717171	9717356	36.3171	+
Cs1g08830	chr1	9822407	9822601	36.1905	-
Cs1g08860	chr1	9850420	9850644	39.6565	+
Cs1g08930	chr1	9995140	9995918	41.5842	-
Cs1g09150	chr1	10347717	10348235	57.3477	+
Cs1g09408	chr1	10805561	10806520	44.8819	-
Cs1g09460	chr1	10994070	10994423	43.4685	-
Cs1g09600	chr1	11184874	11186097	42.1634	+
Cs1g09665	chr1	11255433	11256698	51.2698	+
Cs1g09770	chr1	11470103	11470990	39.9449	-
Cs1g09790	chr1	11500417	11500629	32.5907	-
Cs1g09995	chr1	11821837	11822557	30.1132	-
Cs1g10340	chr1	12350155	12350457	57.5758	+
Cs1g10925	chr1	13339799	13340742	44.4444	+
Cs1g11250	chr1	13760817	13762339	34.9451	-
Cs1g11590	chr1	14097882	14098265	42.3497	+
Cs1g11770	chr1	14349680	14351293	38.417	+
Cs1g12540	chr1	15625962	15626505	40.8805	-
Cs1g13000	chr1	16115890	16116273	52.9762	+
Cs1g13280	chr1	16368319	16368913	37.963	-
Cs1g13450	chr1	16518478	16518654	39.8148	+
Cs1g13485	chr1	16538041	16538866	41.8287	+
Cs1g13890	chr1	17036807	17037151	31.7406	-
Cs1g14100	chr1	17259353	17260469	44.7619	-
Cs1g14590	chr1	17904151	17904548	50.655	+
Cs1g14650	chr1	17941952	17942588	53.831	+
Cs1g14780	chr1	18076852	18077109	27.8832	-
Cs1g14900	chr1	18234116	18234724	30.6957	-
Cs1g15080	chr1	18341802	18342104	45.6989	-
Cs1g15910	chr1	19018847	19019008	32.5069	+
Cs1g16186	chr1	19314878	19316497	33.7711	-
Cs1g16260	chr1	19435867	19436253	43.0723	+
Cs1g16425	chr1	19758996	19761326	46.5769	-
Cs1g17123	chr1	20373687	20374422	35.0588	-
Cs1g18030	chr1	21088866	21089358	47.619	-
Cs1g19180	chr1	22549258	22549577	40.6375	-
Cs1g19396	chr1	22701643	22702476	32.4425	+
Cs1g19425	chr1	22745922	22748820	41.195	+
Cs1g20010	chr1	23159333	23159719	34.331	-
Cs1g20850	chr1	23819791	23820623	47.5196	+
Cs1g21730	chr1	24523531	24523890	52.4691	-
Cs1g21790	chr1	24577508	24578139	34.7573	-
Cs1g24400	chr1	26790042	26790284	50	-
Cs1g24445	chr1	26817497	26818219	54.386	+
Cs1g24560	chr1	26896461	26896802	58.1446	-
Cs1g25115	chr1	27308399	27309300	36.1757	-
Cs1g25340	chr1	27536447	27536683	48.2636	-
Cs1g25375	chr1	27660412	27661399	38.2289	+
Cs1g26220	chr1	28322493	28322663	51.1416	-
Cs1g26880	chr1	28786081	28786395	51.6667	+
Cs2g01345	chr2	359294	359940	32.4411	+
Cs2g01350	chr2	360862	362778	43.2479	+
Cs2g01570	chr2	496094	496249	41.3669	-
Cs2g02110	chr2	779299	779448	45.9459	+
Cs2g02140	chr2	803311	803547	44.2623	-
Cs2g02700	chr2	1111520	1112866	42.1141	-
Cs2g02800	chr2	1171188	1171568	34.5029	-
Cs2g03150	chr2	1380937	1381149	50	+
Cs2g03170	chr2	1397452	1397814	31.8962	+
Cs2g03320	chr2	1490724	1491086	50.2976	-
Cs2g03720	chr2	1737375	1737755	41.9753	-
Cs2g03730	chr2	1739458	1740050	32.5907	-
Cs2g03740	chr2	1740747	1741357	51.4739	-
Cs2g03850	chr2	1811578	1811745	51.7361	-
Cs2g04410	chr2	2184449	2185075	32.852	-
Cs2g05760	chr2	3177462	3177818	45.977	+
Cs2g06160	chr2	3467845	3468682	40.3805	+
Cs2g08345	chr2	5028937	5029604	43.0556	-
Cs2g08500	chr2	5237417	5238677	61.5873	-
Cs2g08585	chr2	5495632	5498031	43.1525	-
Cs2g08740	chr2	5731952	5732122	46.6667	-
Cs2g08945	chr2	6011529	6012249	46.875	+
Cs2g09090	chr2	6258679	6258900	37.4462	-
Cs2g09240	chr2	6477281	6477670	34.2525	-
Cs2g10170	chr2	7532244	7532398	47.8632	+
Cs2g10650	chr2	7985197	7986847	33.7025	+
Cs2g11230	chr2	8429612	8432804	47.2846	+
Cs2g13850	chr2	10502196	10502654	46.9697	-
Cs2g13950	chr2	10687059	10687673	47.0588	+
Cs2g13970	chr2	10700595	10701307	46.8468	-
Cs2g14220	chr2	10995122	10995706	41.8981	-
Cs2g15400	chr2	12164610	12164777	30.4487	-
Cs2g15410	chr2	12178613	12178798	45.2174	-
Cs2g15760	chr2	12486969	12487334	46.789	-
Cs2g17125	chr2	13899914	13901324	29.4294	-
Cs2g17515	chr2	14292576	14293243	38.7978	-
Cs2g18050	chr2	14763666	14763821	30.9615	+
Cs2g18105	chr2	14818917	14820257	36.5079	-
Cs2g18475	chr2	15183089	15183748	38.1381	+
Cs2g18500	chr2	15229053	15229357	44.4126	+
Cs2g18630	chr2	15311615	15312956	38.4422	-
Cs2g18703	chr2	15435670	15436433	53.2164	+
Cs2g18706	chr2	15410264	15410829	52.9412	-
Cs2g19260	chr2	16108247	16108945	41.3105	+
Cs2g19550	chr2	16435424	16435624	69.0909	+
Cs2g20635	chr2	17475942	17478415	36.3347	-
Cs2g21070	chr2	18073689	18074325	64.1509	+
Cs2g21085	chr2	18080364	18084260	49.835	+
Cs2g21210	chr2	18213740	18215117	34.8624	-
Cs2g21235	chr2	18231430	18232956	58.8477	-
Cs2g21330	chr2	18369240	18369882	43.9815	+
Cs2g21520	chr2	18577408	18577623	33.0189	+
Cs2g21650	chr2	18768067	18768584	35.6608	-
Cs2g22095	chr2	19388423	19390575	48.2456	+
Cs2g22185	chr2	19593837	19594329	43.5593	+
Cs2g22330	chr2	19902286	19904524	38.6275	+
Cs2g22365	chr2	19930153	19932191	44.5087	+
Cs2g22460	chr2	20087153	20088072	39.0676	+
Cs2g22780	chr2	20502365	20503474	35.0381	-
Cs2g23100	chr2	21087852	21088379	39.8238	-
Cs2g23140	chr2	21305286	21305594	42.2222	-
Cs2g23150	chr2	21306029	21307077	41.8301	-
Cs2g23400	chr2	21801304	21801762	36	-
Cs2g23450	chr2	21982201	21983091	48.1481	-
Cs2g23583	chr2	22179002	22179826	44.8871	-
Cs2g23730	chr2	22316129	22316741	47.538	+
Cs2g23760	chr2	22349162	22350058	53.9683	+
Cs2g24105	chr2	22908654	22909309	37.1336	+
Cs2g24190	chr2	23046239	23046633	44.7059	-
Cs2g24270	chr2	23286324	23286494	36	+
Cs2g24380	chr2	23423876	23424573	47.081	+
Cs2g24590	chr2	23685068	23688086	35.4379	-
Cs2g24780	chr2	23957622	23957828	35	+
Cs2g24850	chr2	24098676	24099582	39.397	-
Cs2g24920	chr2	24145338	24146339	43.72	+
Cs2g25570	chr2	24769485	24770259	39.3285	-
Cs2g25940	chr2	25396039	25396572	45.1977	-
Cs2g25960	chr2	25429796	25430233	36.9684	+
Cs2g25970	chr2	25463781	25463972	60.7407	-
Cs2g26120	chr2	25655457	25656162	34.7243	+
Cs2g26500	chr2	26359105	26359320	44.2504	+
Cs2g26510	chr2	26360047	26361574	63.6086	+
Cs2g26560	chr2	26395593	26395781	48.9899	+
Cs2g26620	chr2	26471878	26472459	35.9296	-
Cs2g26880	chr2	26743809	26744039	50.641	+
Cs2g26890	chr2	26744873	26745043	46.7836	-
Cs2g26990	chr2	26804636	26804833	39.5883	+
Cs2g27030	chr2	26829764	26830003	60	-
Cs2g27420	chr2	27145712	27146050	49.4949	+
Cs2g27540	chr2	27282983	27286699	52.6882	-
Cs2g28130	chr2	27814599	27815187	47.7124	-
Cs2g28575	chr2	28199854	28200787	37.0943	-
Cs2g28600	chr2	28211577	28212209	43.5484	-
Cs2g28880	chr2	28452570	28459878	42.1824	-
Cs2g28890	chr2	28466229	28466714	46.9267	-
Cs2g28900	chr2	28469302	28470219	55.3114	-
Cs2g29205	chr2	28765326	28766619	32.0823	-
Cs2g29773	chr2	29213469	29215672	46.1832	+
Cs2g30200	chr2	29611823	29612245	62.2642	+
Cs2g30250	chr2	29646966	29647871	60.0733	-
Cs2g31010	chr2	30395115	30395633	41.2281	+
Cs2g31030	chr2	30416135	30416442	50	+
Cs2g31190	chr2	30527056	30527431	37.5	+
Cs3g01020	chr3	55679	56164	34.2903	-
Cs3g01330	chr3	354222	354524	42.3598	-
Cs3g01550	chr3	684958	685158	58.8235	+
Cs3g01710	chr3	933259	934691	53.2051	+
Cs3g01753	chr3	957790	958442	34.0159	+
Cs3g01835	chr3	1106598	1107516	61.7647	+
Cs3g02190	chr3	1774374	1774917	40.2151	+
Cs3g02200	chr3	1784978	1785587	42.7767	+
Cs3g02380	chr3	2091758	2092015	67.2897	+
Cs3g02420	chr3	2127403	2127693	42.5606	-
Cs3g02860	chr3	2841774	2841992	45.8333	+
Cs3g03330	chr3	3494579	3494965	50.3623	-
Cs3g03760	chr3	4134714	4134893	49.2063	-
Cs3g03810	chr3	4196504	4196710	38.0753	-
Cs3g03900	chr3	4387774	4387932	30.99	-
Cs3g04180	chr3	4949740	4952433	48.0769	+
Cs3g04210	chr3	5026548	5026898	40.7796	-
Cs3g04515	chr3	5684844	5686611	33.7456	-
Cs3g04660	chr3	5845809	5846375	35.0913	+
Cs3g04760	chr3	5998965	5999171	34.4615	+
Cs3g04770	chr3	6005291	6005752	32.3529	-
Cs3g05110	chr3	6542384	6542623	42.5781	+
Cs3g05125	chr3	6709911	6712727	40.4531	-
Cs3g05340	chr3	7020592	7020945	63.1436	+
Cs3g05600	chr3	7352085	7352279	34.3234	+
Cs3g05680	chr3	7456915	7457451	28.8221	-
Cs3g05750	chr3	7514912	7515451	49.9274	-
Cs3g06530	chr3	8989969	8990922	46.8444	+
Cs3g06810	chr3	9540490	9540666	44.3478	+
Cs3g07020	chr3	9823704	9824135	48.3456	-
Cs3g07040	chr3	9900746	9902295	40.4255	+
Cs3g07050	chr3	9931618	9932061	56.4103	+
Cs3g07390	chr3	10581872	10582387	54.6429	+
Cs3g07680	chr3	10982256	10982795	47.619	+
Cs3g07980	chr3	11339810	11340025	41.6	-
Cs3g08090	chr3	11537504	11537719	39.1753	-
Cs3g08310	chr3	11786793	11787302	47.8261	+
Cs3g08360	chr3	11845348	11845542	33.8028	-
Cs3g08750	chr3	12452062	12453325	40.2597	-
Cs3g08780	chr3	12546617	12546919	48.5714	-
Cs3g08890	chr3	12625493	12627006	35.2321	+
Cs3g08915	chr3	12642071	12642784	30.1266	+
Cs3g09083	chr3	12869693	12871081	51.505	+
Cs3g09220	chr3	13109605	13112732	38.081	+
Cs3g09290	chr3	13226034	13226378	42.0875	+
Cs3g09850	chr3	13975178	13977619	42.6357	+
Cs3g09875	chr3	13996175	13996618	43.8017	+
Cs3g09960	chr3	14112749	14112988	56.0137	+
Cs3g09990	chr3	14164870	14165106	40.8805	-
Cs3g10330	chr3	14557589	14558547	54.2484	+
Cs3g10845	chr3	15083791	15085053	38.2314	+
Cs3g11300	chr3	15706120	15706884	36.8932	-
Cs3g11800	chr3	16109940	16110128	56.3218	+
Cs3g11810	chr3	16112647	16113597	29.0323	-
Cs3g11820	chr3	16118563	16118961	49.0196	-
Cs3g11830	chr3	16126952	16127749	48.172	+
Cs3g11860	chr3	16158712	16158930	49.789	+
Cs3g11920	chr3	16242199	16242465	52.6882	-
Cs3g12285	chr3	16653759	16654457	34.6856	-
Cs3g12470	chr3	16907899	16908796	54.1333	+
Cs3g12660	chr3	17076500	17077727	48.0935	+
Cs3g12880	chr3	17360176	17360343	43.4402	-
Cs3g12920	chr3	17374807	17375705	40.7534	+
Cs3g13270	chr3	17700670	17703017	42.3977	+
Cs3g14615	chr3	18923156	18925705	42.8986	-
Cs3g15000	chr3	19228889	19229353	44.6328	+
Cs3g15010	chr3	19238584	19238994	49.162	+
Cs3g15145	chr3	19352267	19353076	33.0986	-
Cs3g15930	chr3	19883101	19884512	43.0421	+
Cs3g16605	chr3	20384185	20385074	44.7628	-
Cs3g16630	chr3	20416155	20416319	41.8354	+
Cs3g17340	chr3	21073749	21074012	49.4536	-
Cs3g17880	chr3	21478461	21478715	40.4971	+
Cs3g18510	chr3	22023999	22024694	47.8261	-
Cs3g18530	chr3	22038142	22038549	44.6429	-
Cs3g19375	chr3	22644904	22645481	35.1784	+
Cs3g19520	chr3	22740545	22740700	35.0679	-
Cs3g20010	chr3	23119637	23120117	35.7576	-
Cs3g20695	chr3	23717770	23718623	32.284	+
Cs3g20710	chr3	23721719	23722116	36.294	+
Cs3g21420	chr3	24327880	24328110	46.1059	+
Cs3g22900	chr3	25346600	25348402	62.0915	-
Cs3g24830	chr3	26681243	26681536	35.7675	-
Cs3g24990	chr3	26777617	26777838	54.0275	+
Cs3g24995	chr3	26782128	26783391	32.2599	+
Cs3g25203	chr3	26917170	26917610	35.8025	-
Cs3g25500	chr3	27095731	27095952	66.6667	-
Cs3g25580	chr3	27137531	27138059	35.9618	+
Cs3g25715	chr3	27238332	27239822	32.9985	-
Cs3g26200	chr3	27567360	27568012	45.045	+
Cs3g26330	chr3	27674752	27674937	34.4491	+
Cs3g26830	chr3	27989563	27993403	36.3121	-
Cs3g26930	chr3	28062810	28063458	47.4843	-
Cs3g27885	chr3	28709426	28710416	60.199	+
Cs4g01890	chr4	686697	690402	45.5446	+
Cs4g02240	chr4	940018	941239	48.0769	-
Cs4g02480	chr4	1103637	1104002	46.063	-
Cs4g03290	chr4	1679490	1679982	35.7843	+
Cs4g03570	chr4	1881056	1882905	57.7778	-
Cs4g03790	chr4	2048837	2049154	58.1481	-
Cs4g05180	chr4	3083251	3083944	47.2868	+
Cs4g06070	chr4	3699443	3700834	49.7076	-
Cs4g06915	chr4	4366194	4369548	50.5515	+
Cs4g07050	chr4	4484282	4484812	48.4568	-
Cs4g07590	chr4	4823491	4824049	43.128	+
Cs4g07630	chr4	4855639	4858656	48.6486	+
Cs4g08575	chr4	5660643	5661266	48.9899	-
Cs4g08880	chr4	5864474	5864629	55.7971	+
Cs4g09210	chr4	6143565	6144005	50.5747	-
Cs4g09260	chr4	6166782	6168429	34.1646	+
Cs4g10110	chr4	6742417	6743459	27.7539	+
Cs4g11060	chr4	7750760	7751710	36.5108	-
Cs4g11390	chr4	8163268	8163546	54.8485	+
Cs4g11650	chr4	8469767	8470197	36.5915	-
Cs4g11740	chr4	8585827	8588978	47.3389	-
Cs4g12230	chr4	9314005	9314370	49.3482	+
Cs4g12240	chr4	9314967	9315580	38.5906	-
Cs4g12455	chr4	9510874	9511427	45.2736	-
Cs4g12550	chr4	9662537	9663112	58.0247	-
Cs4g12630	chr4	9740170	9740389	39.9267	+
Cs4g12770	chr4	9854665	9854904	44.5513	+
Cs4g12910	chr4	9926966	9927235	34.0061	+
Cs4g12940	chr4	10004902	10005410	27.8654	-
Cs4g13130	chr4	10246746	10247188	46.2665	-
Cs4g13180	chr4	10353041	10354429	43.4921	-
Cs4g13190	chr4	10355064	10355387	48.5597	-
Cs4g13413	chr4	10659600	10661986	38.3152	+
Cs4g13480	chr4	10764171	10764730	40.3531	-
Cs4g13500	chr4	10824592	10824774	38.9978	-
Cs4g13660	chr4	11031173	11031349	37.0149	+
Cs4g13770	chr4	11212769	11213364	38.0282	-
Cs4g14010	chr4	11486822	11487978	55.5556	+
Cs4g14045	chr4	11521418	11522220	46.7611	-
Cs4g14190	chr4	11796426	11797008	39.4444	+
Cs4g14250	chr4	11952595	11952891	38.5768	-
Cs4g14270	chr4	12020922	12021272	32.2483	-
Cs4g14470	chr4	12516884	12517252	41.2674	-
Cs4g14670	chr4	12933884	12934198	39.5455	-
Cs4g14790	chr4	13170026	13170780	36.9066	+
Cs4g14845	chr4	13280631	13282787	46.6667	+
Cs4g15030	chr4	13765803	13765982	41.2088	-
Cs4g15180	chr4	14135709	14136077	32.3484	-
Cs4g16490	chr4	16094011	16094886	40.3361	-
Cs4g16500	chr4	16101143	16101732	32.7125	+
Cs4g16510	chr4	16105236	16106024	39.823	+
Cs4g16870	chr4	16562598	16562840	38.0542	-
Cs4g17095	chr4	16802742	16804349	36.5233	+
Cs4g18490	chr4	18068052	18068222	49.4536	-
Cs4g18805	chr4	18353919	18354486	46.1039	+
Cs4g18990	chr4	18501982	18502903	44.0129	+
Cs4g19290	chr4	18778175	18778663	41.4815	+
Cs4g20120	chr4	19495294	19498046	41.1467	+
Cs4g20520	chr4	19844778	19845086	40.8703	+
Cs5g01340	chr5	310770	310976	43.2099	+
Cs5g01465	chr5	427325	427746	57.0621	+
Cs5g03136	chr5	1570812	1572546	41.8421	-
Cs5g06470	chr5	4007187	4011531	49.9292	-
Cs5g07490	chr5	4780963	4781412	40.3622	-
Cs5g07500	chr5	4785025	4785561	41.6416	+
Cs5g07510	chr5	4789108	4791151	32.9114	-
Cs5g07515	chr5	4822713	4823514	33.0579	+
Cs5g07660	chr5	4936998	4937201	43.5331	+
Cs5g07720	chr5	4982110	4982430	53.7037	+
Cs5g08180	chr5	5334959	5335225	44.6841	+
Cs5g08430	chr5	5531314	5533701	42.0849	-
Cs5g08540	chr5	5624908	5625153	49.3197	-
Cs5g08795	chr5	5823546	5824992	50	-
Cs5g09430	chr5	6422887	6423093	57.9909	-
Cs5g09595	chr5	6533790	6537719	35.7259	+
Cs5g10070	chr5	6941689	6941883	43.1111	-
Cs5g10100	chr5	6977131	6977358	53.8095	+
Cs5g10540	chr5	7363174	7363729	36.4291	-
Cs5g10790	chr5	7632659	7633431	49.4624	-
Cs5g11120	chr5	7959908	7960366	40.8046	+
Cs5g11230	chr5	8294185	8294397	45.3333	-
Cs5g11710	chr5	8783927	8784652	36.1709	-
Cs5g11810	chr5	8901859	8902056	35.4167	+
Cs5g11930	chr5	8983239	8983415	51.3514	-
Cs5g12010	chr5	9019106	9019360	31.3485	+
Cs5g12380	chr5	9357240	9357619	45.8738	-
Cs5g12840	chr5	9818063	9818395	40.8972	-
Cs5g13265	chr5	10344129	10345577	51.2077	-
Cs5g13690	chr5	10931362	10931553	37.7358	+
Cs5g14025	chr5	11471750	11472450	43.299	+
Cs5g14170	chr5	11826790	11827062	41	+
Cs5g14380	chr5	12101186	12101812	56.1404	+
Cs5g14560	chr5	12308655	12309059	30.6083	+
Cs5g14600	chr5	12399560	12399748	47.5872	-
Cs5g14670	chr5	12706112	12706513	37.8049	+
Cs5g15140	chr5	13121444	13122425	34.6041	+
Cs5g15575	chr5	13930535	13931564	37.5661	+
Cs5g15645	chr5	14113015	14114959	40.3481	-
Cs5g16020	chr5	14541464	14541646	41.8768	+
Cs5g16040	chr5	14552919	14553478	47.5836	+
Cs5g16120	chr5	14677519	14677878	43.0141	+
Cs5g16130	chr5	14680860	14681087	38.8998	-
Cs5g16330	chr5	15054972	15055250	28.2005	-
Cs5g16550	chr5	15539776	15540041	47.7134	+
Cs5g16660	chr5	15793618	15793938	48.0769	-
Cs5g16800	chr5	16171280	16171492	35.6725	-
Cs5g17470	chr5	17423774	17424441	37.6289	+
Cs5g17720	chr5	17704650	17705024	56.9106	-
Cs5g17990	chr5	18101874	18102056	45.1311	-
Cs5g18180	chr5	18461839	18462087	59.6296	+
Cs5g18200	chr5	18484086	18484436	50.3876	+
Cs5g18390	chr5	18737704	18738964	42.9285	+
Cs5g18760	chr5	19195739	19196308	38.8235	+
Cs5g19250	chr5	19827441	19827797	45.098	-
Cs5g19380	chr5	20094291	20094832	31.6794	-
Cs5g19780	chr5	20735876	20736173	43.4783	+
Cs5g19870	chr5	20856919	20857149	49.2773	+
Cs5g20100	chr5	21232016	21232403	47.2885	+
Cs5g20140	chr5	21270877	21271194	54.8098	-
Cs5g20220	chr5	21392567	21392884	42.2414	-
Cs5g21230	chr5	22813880	22814885	37.8151	+
Cs5g21380	chr5	23131254	23131523	36.1576	+
Cs5g21440	chr5	23254963	23255244	61.2121	+
Cs5g21470	chr5	23333136	23333660	38.3459	-
Cs5g21725	chr5	23943450	23945324	37.3626	+
Cs5g21775	chr5	24204082	24204803	47.619	+
Cs5g23730	chr5	26504699	26504869	40.4719	+
Cs5g23745	chr5	26520749	26521421	33.8043	+
Cs5g23785	chr5	26574369	26575120	37.5556	+
Cs5g23820	chr5	26628723	26628914	35.3896	+
Cs5g23870	chr5	26725237	26725746	46.0055	-
Cs5g24925	chr5	27746366	27748217	41.5301	+
Cs5g25765	chr5	28638995	28641867	52.5641	-
Cs5g26790	chr5	29526269	29527198	38.2826	-
Cs5g27505	chr5	30079831	30080227	51.3333	+
Cs5g27895	chr5	30334105	30334577	53.913	+
Cs5g28580	chr5	30834353	30834505	45.4955	-
Cs5g28585	chr5	30836047	30837451	49.5833	-
Cs5g28655	chr5	30924164	30926688	37.3874	+
Cs5g29410	chr5	31526993	31527241	54.5455	-
Cs5g29500	chr5	31572515	31573189	38.317	+
Cs5g30510	chr5	32381406	32382055	47.9125	-
Cs5g30955	chr5	32733166	32733870	51.6461	+
Cs5g31570	chr5	33171050	33172580	40.8333	+
Cs5g32020	chr5	33446213	33447025	47.585	-
Cs5g32040	chr5	33458746	33459813	42.1053	-
Cs5g32380	chr5	33691925	33692538	37.5969	-
Cs5g32810	chr5	34002596	34002805	47.619	-
Cs5g32860	chr5	34038674	34038832	42.1227	-
Cs5g32960	chr5	34093236	34093391	38.4314	+
Cs5g33710	chr5	34693159	34694087	42	-
Cs5g34470	chr5	35283280	35283696	44.0367	-
Cs6g01220	chr6	401951	405602	46.2264	-
Cs6g01360	chr6	630981	631307	37.8866	+
Cs6g01460	chr6	825964	827227	39.2857	-
Cs6g01550	chr6	926849	927298	35.2071	+
Cs6g01700	chr6	1073220	1073675	50.1577	+
Cs6g01770	chr6	1194499	1195081	35.0427	+
Cs6g01860	chr6	1345572	1346095	58.9744	+
Cs6g02310	chr6	1864011	1864301	43.3718	+
Cs6g02340	chr6	1934410	1934622	47.3545	+
Cs6g02600	chr6	2487009	2487335	60.149	-
Cs6g02850	chr6	2868880	2869224	43.6019	+
Cs6g02970	chr6	2973010	2976255	37.2213	+
Cs6g03140	chr6	3277464	3277622	47.1795	-
Cs6g03560	chr6	4044341	4044652	35.6707	-
Cs6g03586	chr6	4146882	4147401	35.1015	+
Cs6g04410	chr6	5179462	5179656	36.0942	+
Cs6g04910	chr6	5933811	5934050	45.0382	-
Cs6g05060	chr6	6247921	6248073	38.8175	+
Cs6g05265	chr6	6551889	6552697	38.5855	-
Cs6g05490	chr6	6957738	6958340	36.1404	+
Cs6g05500	chr6	6969205	6969492	53.2895	+
Cs6g05540	chr6	7027437	7028054	50.9804	+
Cs6g05550	chr6	7034103	7034354	34.6519	+
Cs6g05720	chr6	7217123	7217437	42.7083	+
Cs6g05780	chr6	7256522	7257038	43.7751	+
Cs6g06000	chr6	7560585	7561081	57.6923	-
Cs6g06270	chr6	7966502	7966720	36.2857	+
Cs6g06295	chr6	8002019	8003050	24.3807	-
Cs6g06340	chr6	8048446	8048688	35.8716	+
Cs6g06490	chr6	8389808	8390712	42.8571	-
Cs6g06565	chr6	8533648	8534613	38.5965	-
Cs6g06930	chr6	8831706	8832026	45.7045	-
Cs6g07640	chr6	9455577	9456002	32.1203	-
Cs6g07750	chr6	9734769	9734993	42.8571	-
Cs6g08330	chr6	10305134	10305818	56.1404	+
Cs6g08340	chr6	10314606	10314939	40.8602	-
Cs6g08730	chr6	10676485	10676858	48.3622	-
Cs6g08855	chr6	10782699	10783211	34.518	-
Cs6g09375	chr6	11149441	11150761	35.7196	-
Cs6g09580	chr6	11359665	11360053	40.6685	-
Cs6g10675	chr6	12145519	12146033	51.89	-
Cs6g10870	chr6	12281842	12282096	48.4444	-
Cs6g11840	chr6	13104182	13104703	33.6077	-
Cs6g13323	chr6	14795023	14796462	30.0329	+
Cs6g13390	chr6	14848448	14849188	47.3118	-
Cs6g14830	chr6	15933369	15933881	30.0292	+
Cs6g14870	chr6	15959675	15960016	42.298	+
Cs6g15260	chr6	16346674	16346946	37.3159	-
Cs6g15400	chr6	16472810	16473163	52.3148	+
Cs6g16340	chr6	17152669	17153998	36.0714	-
Cs6g16390	chr6	17182265	17182597	62.2951	-
Cs6g16470	chr6	17224860	17225054	47.3684	-
Cs6g17650	chr6	18106664	18107597	57.2917	+
Cs6g18210	chr6	18411902	18412222	52.1445	-
Cs6g18570	chr6	18641803	18642238	31.3978	-
Cs6g18670	chr6	18690937	18691713	29.7822	+
Cs6g18690	chr6	18710530	18710783	35.3726	-
Cs6g20120	chr6	19741562	19742344	41.1271	+
Cs6g21220	chr6	20431279	20431509	47.3404	-
Cs6g21250	chr6	20450821	20451162	37.3599	+
Cs6g21980	chr6	20893978	20894490	41.92	-
Cs7g01010	chr7	142	1527	34.2229	+
Cs7g01030	chr7	17009	19702	37.1522	-
Cs7g01540	chr7	363696	364019	41.6667	-
Cs7g01735	chr7	474303	475328	35.7934	+
Cs7g02645	chr7	1002538	1003162	38.8889	+
Cs7g02805	chr7	1111212	1114241	31.2613	-
Cs7g03340	chr7	1441779	1442489	50.2646	-
Cs7g03525	chr7	1569137	1570452	39.9723	-
Cs7g03960	chr7	1865713	1866435	31.5232	+
Cs7g04420	chr7	2231083	2231488	40.553	-
Cs7g04550	chr7	2313331	2313702	42.3977	-
Cs7g05230	chr7	2769034	2769315	48.7562	-
Cs7g06110	chr7	3476661	3476942	39.3484	+
Cs7g06480	chr7	3775791	3776114	52.2782	-
Cs7g06860	chr7	4049127	4049451	54.7325	-
Cs7g06865	chr7	4055257	4055768	45.7732	-
Cs7g07020	chr7	4178559	4178852	39.3836	-
Cs7g07520	chr7	4556312	4557364	43.9103	-
Cs7g08510	chr7	5339056	5339570	35.479	+
Cs7g08780	chr7	5514478	5514801	28.694	-
Cs7g09360	chr7	5945566	5945766	39.3464	+
Cs7g09400	chr7	5976415	5977695	42.6859	+
Cs7g10650	chr7	6894602	6894781	42.0771	-
Cs7g10730	chr7	6954782	6955345	55.8233	+
Cs7g10760	chr7	6981008	6983221	61.7647	+
Cs7g11880	chr7	7842172	7842378	45.6621	+
Cs7g12990	chr7	8936932	8937084	51.9481	-
Cs7g13130	chr7	9034864	9036281	45.0794	+
Cs7g13270	chr7	9168731	9169246	44.7368	-
Cs7g13400	chr7	9296358	9296975	42.8401	+
Cs7g13450	chr7	9349563	9349739	34.5455	+
Cs7g13795	chr7	9617445	9618341	39.0995	+
Cs7g14220	chr7	10021706	10022044	35.3125	-
Cs7g15800	chr7	11316582	11317325	46.0317	+
Cs7g16490	chr7	11993731	11993999	46.5574	+
Cs7g16500	chr7	12005455	12005808	40.4511	+
Cs7g17950	chr7	13758196	13758642	42.1053	-
Cs7g18120	chr7	13923529	13923938	41.784	+
Cs7g18330	chr7	14096461	14097206	46.9256	+
Cs7g18510	chr7	14254906	14255925	42.6901	+
Cs7g19010	chr7	14978399	14978781	44.9686	-
Cs7g19910	chr7	16116660	16116924	46.461	+
Cs7g19930	chr7	16147808	16148206	40.7915	+
Cs7g20200	chr7	16853090	16853830	40	-
Cs7g20250	chr7	16998458	16998749	34.7932	-
Cs7g20470	chr7	17246761	17246958	35.7143	+
Cs7g20620	chr7	17611540	17611911	38.7119	+
Cs7g20940	chr7	18134988	18135212	31.0559	-
Cs7g21000	chr7	18180181	18180516	47.538	-
Cs7g21010	chr7	18188123	18188362	40.9437	-
Cs7g21040	chr7	18223346	18223762	47.9401	-
Cs7g21520	chr7	18889168	18889434	36.2435	-
Cs7g21750	chr7	19140385	19141083	38.2353	-
Cs7g22495	chr7	20215879	20217102	39.5833	+
Cs7g22720	chr7	20577957	20578916	35.6623	+
Cs7g22770	chr7	20731768	20732019	34.4235	-
Cs7g23230	chr7	21833320	21833565	34.1625	-
Cs7g23260	chr7	21868660	21869060	49.3506	+
Cs7g23370	chr7	21996344	21997787	55.4167	-
Cs7g23700	chr7	22523377	22523748	45.2381	-
Cs7g23710	chr7	22524846	22525391	50.9009	+
Cs7g23795	chr7	22586926	22587519	40.4199	-
Cs7g24260	chr7	23938534	23938836	36.2179	+
Cs7g24715	chr7	24633338	24635801	38.9915	-
Cs7g25190	chr7	25414057	25414332	49.195	+
Cs7g25690	chr7	26284307	26284995	34.8199	+
Cs7g25830	chr7	26436895	26437098	57.931	+
Cs7g26320	chr7	26896430	26896854	45.9375	+
Cs7g26995	chr7	27761832	27764412	40.8795	+
Cs7g27050	chr7	27792893	27793326	52.5253	-
Cs7g27800	chr7	28511631	28511828	30.8642	+
Cs7g27820	chr7	28516878	28517690	37.0605	+
Cs7g28055	chr7	28707749	28709835	49.359	+
Cs7g28665	chr7	29149291	29150057	41.5748	+
Cs7g28705	chr7	29181662	29182308	34.4193	+
Cs7g29060	chr7	29466254	29467117	32.9457	-
Cs7g29070	chr7	29471436	29472241	31.9016	+
Cs7g29090	chr7	29503650	29505524	56.2249	+
Cs7g29110	chr7	29514073	29515207	36.1979	-
Cs7g29120	chr7	29523695	29524693	43.6969	-
Cs7g29130	chr7	29527910	29529143	41.1255	-
Cs7g29150	chr7	29531851	29532368	39.4444	-
Cs7g29650	chr7	29834705	29835256	59.6296	+
Cs7g29685	chr7	29856033	29857604	33.8542	+
Cs7g30130	chr7	30227801	30228007	35.3516	+
Cs7g30810	chr7	30741060	30741317	39.6149	+
Cs7g30845	chr7	30774372	30774834	37.5	+
Cs7g31280	chr7	31147180	31147780	32.1967	+
Cs7g31510	chr7	31330547	31331011	59.4017	+
Cs7g31780	chr7	31588905	31589135	44.3182	-
Cs7g31950	chr7	31705771	31706037	64.4231	-
Cs8g01830	chr8	512843	513460	35.7977	+
Cs8g02160	chr8	731508	731681	46.8697	-
Cs8g04200	chr8	2189302	2189936	31.8054	-
Cs8g04820	chr8	2638096	2638871	46.0854	-
Cs8g05220	chr8	2876491	2876763	42.5703	+
Cs8g05690	chr8	3285729	3285914	40.4199	+
Cs8g05920	chr8	3446906	3447091	31.9694	-
Cs8g05950	chr8	3467483	3468044	54.717	-
Cs8g06035	chr8	3533307	3535418	48.3709	+
Cs8g06495	chr8	4296959	4299845	35.3403	-
Cs8g07120	chr8	5020034	5020592	36.9645	+
Cs8g07665	chr8	5593814	5595583	35.865	-
Cs8g08130	chr8	6303438	6303953	50.2165	+
Cs8g08150	chr8	6331076	6331246	38.5542	-
Cs8g08510	chr8	6728235	6728708	44.7368	-
Cs8g08530	chr8	6752038	6752208	54.4974	-
Cs8g09110	chr8	7364498	7365111	56.71	+
Cs8g09200	chr8	7459668	7460051	31.4677	-
Cs8g09270	chr8	7494582	7494944	53.2258	+
Cs8g09785	chr8	8383535	8386451	53.0479	-
Cs8g09810	chr8	8440241	8440513	42.6901	+
Cs8g09950	chr8	8721727	8722878	40.9091	+
Cs8g10135	chr8	8996180	8998613	47.2119	-
Cs8g10450	chr8	9466305	9466553	36.3184	-
Cs8g10620	chr8	9744553	9744753	41.9708	-
Cs8g10810	chr8	10151831	10152202	62.3306	+
Cs8g10980	chr8	10504628	10504792	54.4061	-
Cs8g11100	chr8	10881232	10881390	45.2381	-
Cs8g11170	chr8	11119591	11120034	31.7681	-
Cs8g11180	chr8	11122380	11123276	40.2878	+
Cs8g11250	chr8	11423474	11423918	47.5248	-
Cs8g11260	chr8	11434048	11435059	35.8696	+
Cs8g11610	chr8	12236203	12237201	57.2271	+
Cs8g11640	chr8	12277104	12277547	37.4677	-
Cs8g11650	chr8	12279236	12279720	42.0091	+
Cs8g11740	chr8	12681533	12682216	37.6731	+
Cs8g11760	chr8	12749046	12749294	43.5772	+
Cs8g11910	chr8	13267902	13268654	42.1922	-
Cs8g11920	chr8	13284613	13285760	47.8632	+
Cs8g11990	chr8	13449764	13450764	51.216	+
Cs8g12160	chr8	13911033	13911317	46.0784	+
Cs8g12340	chr8	14210875	14211150	51.0101	-
Cs8g12360	chr8	14244303	14245212	49.9644	-
Cs8g12440	chr8	14343786	14344694	40.9586	+
Cs8g12740	chr8	15064191	15064451	37.7778	+
Cs8g12750	chr8	15124565	15125317	31.8035	+
Cs8g13380	chr8	16142392	16142640	50.8197	+
Cs8g13440	chr8	16198476	16199312	43.4039	+
Cs8g13610	chr8	16363826	16364242	51.5152	+
Cs8g13900	chr8	16715824	16716189	35.9173	-
Cs8g13965	chr8	16868799	16871022	42.8803	+
Cs8g14470	chr8	17494031	17494486	36.6306	-
Cs8g14640	chr8	17709620	17709991	49.4536	-
Cs8g14910	chr8	18061697	18062074	36.4522	-
Cs8g14935	chr8	18073154	18073850	57.8313	-
Cs8g14940	chr8	18088360	18088596	35.1282	-
Cs8g15160	chr8	18290436	18290699	48.3092	+
Cs8g15310	chr8	18477064	18477294	46.4286	+
Cs8g15490	chr8	18692470	18692658	40.3433	-
Cs8g15630	chr8	18787384	18787566	37.2925	+
Cs8g15860	chr8	18959648	18959815	59.6296	-
Cs8g16025	chr8	19104798	19107182	48.5149	+
Cs8g16995	chr8	19901144	19902597	31.25	+
Cs8g17373	chr8	20191971	20194467	34.0893	-
Cs8g17510	chr8	20339106	20339399	43.4517	-
Cs8g17780	chr8	20561338	20561548	38.946	+
Cs8g18340	chr8	20983656	20983922	34.7384	+
Cs8g18950	chr8	21415232	21415908	40.363	+
Cs8g19200	chr8	21542792	21542959	41.8874	-
Cs9g01632	chr9	396128	397233	45.5399	+
Cs9g02600	chr9	1096919	1097221	51.9608	-
Cs9g02850	chr9	1240537	1240895	54.2254	+
Cs9g02940	chr9	1335144	1335542	38.5113	+
Cs9g03270	chr9	1589133	1589603	58.642	-
Cs9g03900	chr9	2003723	2003938	43.8835	-
Cs9g03910	chr9	2023979	2024152	42.1637	-
Cs9g03960	chr9	2079069	2079404	45.2229	+
Cs9g04670	chr9	2635262	2635648	36.6477	-
Cs9g05490	chr9	3229778	3230424	44.9495	-
Cs9g05710	chr9	3396177	3396326	38.5113	-
Cs9g06050	chr9	3664576	3665342	33.9367	+
Cs9g06120	chr9	3713576	3714192	38.0392	+
Cs9g07100	chr9	4418268	4418570	44.2623	+
Cs9g07240	chr9	4491992	4492539	54.5576	+
Cs9g07445	chr9	4612051	4612460	39.0995	+
Cs9g07510	chr9	4654137	4654466	37.8641	+
Cs9g07590	chr9	4727181	4727438	34.4171	+
Cs9g08300	chr9	5386110	5386277	40.113	+
Cs9g09250	chr9	6420385	6421787	37.4589	-
Cs9g09475	chr9	6647564	6650401	32.7262	-
Cs9g09760	chr9	7024771	7025214	40.1124	-
Cs9g09880	chr9	7139565	7139717	43.0769	-
Cs9g09900	chr9	7225311	7225627	59.1667	-
Cs9g09910	chr9	7239549	7240673	33.7296	+
Cs9g09915	chr9	7243062	7245350	47.3684	+
Cs9g09960	chr9	7306871	7307537	33.7907	-
Cs9g09970	chr9	7331212	7331454	35.8292	+
Cs9g09980	chr9	7352917	7354055	39.6226	-
Cs9g10040	chr9	7431807	7432058	49.2537	-
Cs9g10590	chr9	7840872	7841183	48.0769	+
Cs9g10610	chr9	7852839	7853078	43.962	+
Cs9g10980	chr9	8556340	8556510	50.9009	+
Cs9g11135	chr9	8696448	8697217	42.7778	+
Cs9g11300	chr9	8925141	8925482	49.2063	+
Cs9g11600	chr9	9637529	9637681	36.2369	-
Cs9g12140	chr9	10447773	10448060	51.0101	-
Cs9g12260	chr9	10669684	10669920	59.6491	-
Cs9g12330	chr9	10725088	10725240	29.8429	-
Cs9g12360	chr9	10755719	10756227	39.9625	-
Cs9g12410	chr9	10809612	10810245	46.5608	+
Cs9g12520	chr9	10909025	10909192	46.4361	-
Cs9g12535	chr9	10947083	10949170	58.0729	+
Cs9g12980	chr9	11786211	11786867	37.3333	+
Cs9g12990	chr9	11833364	11834250	52.7363	+
Cs9g13090	chr9	12034693	12034866	36.9413	-
Cs9g13390	chr9	12685058	12686831	47.8723	+
Cs9g13870	chr9	13313876	13314268	40.5013	-
Cs9g13970	chr9	13446432	13447110	55.6777	-
Cs9g14453	chr9	13834143	13836874	40.8451	-
Cs9g14560	chr9	13986281	13986812	38.9937	+
Cs9g14570	chr9	13991462	13991959	43.7908	-
Cs9g14800	chr9	14189663	14189940	57.7558	+
Cs9g14810	chr9	14194319	14194646	38.0952	+
Cs9g14830	chr9	14255302	14255715	36	+
Cs9g14845	chr9	14304562	14305583	50.3371	+
Cs9g14940	chr9	14431968	14432613	46.7869	+
Cs9g14960	chr9	14441803	14443014	43.4932	+
Cs9g15565	chr9	14940603	14941195	38.4422	-
Cs9g15835	chr9	15287002	15289481	36.0146	+
Cs9g15935	chr9	15417628	15419059	40.4167	-
Cs9g15970	chr9	15440430	15440821	43.7229	-
Cs9g16340	chr9	15756502	15756813	37.4317	+
Cs9g16430	chr9	15855846	15856209	36.1885	-
Cs9g17030	chr9	16443113	16443649	48.7179	+
Cs9g18150	chr9	17308574	17309290	34.5745	-
orange1.1t00042	chrUn	721064	721264	40.2844	+
orange1.1t00074	chrUn	1421619	1422023	43.9394	+
orange1.1t00091	chrUn	1874416	1875144	38.2799	+
orange1.1t00111	chrUn	2339719	2340488	38.5737	-
orange1.1t00143	chrUn	3019227	3022233	39.1111	+
orange1.1t00155	chrUn	3341898	3342522	40.0749	+
orange1.1t00165	chrUn	3619351	3620225	34.7583	+
orange1.1t00181	chrUn	3986280	3986611	46.3138	+
orange1.1t00258	chrUn	4574032	4574196	34.3234	+
orange1.1t00276	chrUn	4686434	4686757	43.5644	+
orange1.1t00300	chrUn	4810686	4811042	52.2876	+
orange1.1t00422	chrUn	5577419	5577628	47.619	+
orange1.1t00489	chrUn	6025629	6026179	39.2711	+
orange1.1t00545	chrUn	6490549	6492956	41.9769	+
orange1.1t00637	chrUn	7404112	7404294	40.2844	+
orange1.1t00658	chrUn	7680005	7681131	49.7585	-
orange1.1t00685	chrUn	8109169	8109776	37.931	+
orange1.1t00689	chrUn	8133971	8134541	55.7471	-
orange1.1t00690	chrUn	8137360	8138018	36.6667	+
orange1.1t00696	chrUn	8273512	8275097	46.2863	+
orange1.1t00707	chrUn	8407804	8407989	46.6667	+
orange1.1t00710	chrUn	8447316	8447480	41.3793	+
orange1.1t00719	chrUn	8569192	8569589	48.8095	+
orange1.1t00724	chrUn	8657266	8657676	42.2306	+
orange1.1t00737	chrUn	8842731	8843547	43.0202	+
orange1.1t00739	chrUn	8912207	8912632	31.9281	+
orange1.1t00764	chrUn	9313227	9313926	47.1264	+
orange1.1t00765	chrUn	9318705	9319190	32.7759	-
orange1.1t00770	chrUn	9333515	9334180	47.9401	+
orange1.1t00785	chrUn	9645631	9646422	33.3893	+
orange1.1t00813	chrUn	10052023	10052690	30.6122	+
orange1.1t00827	chrUn	10615755	10616047	42.0765	-
orange1.1t00843	chrUn	11218350	11219466	37.5	+
orange1.1t00864	chrUn	12125334	12125606	52.5974	-
orange1.1t00890	chrUn	12888997	12889410	53.3333	+
orange1.1t00927	chrUn	13845783	13846202	35.8459	-
orange1.1t00951	chrUn	14338955	14340104	43.3735	+
orange1.1t00952	chrUn	14364671	14364919	32.9193	+
orange1.1t00971	chrUn	14819756	14820061	51.7241	+
orange1.1t00982	chrUn	15076820	15077179	63.2075	+
orange1.1t01004	chrUn	15651528	15651869	41.6168	-
orange1.1t01014	chrUn	15763690	15764121	43.0556	+
orange1.1t01018	chrUn	15826832	15827387	46.8978	-
orange1.1t01054	chrUn	16757364	16757537	51.0101	-
orange1.1t01113	chrUn	17998035	17998235	46.2366	+
orange1.1t01116	chrUn	18108346	18108585	37.9391	+
orange1.1t01156	chrUn	18906136	18906503	48.2143	-
orange1.1t01169	chrUn	19160661	19160975	46.4286	+
orange1.1t01215	chrUn	20283339	20284025	34.5221	+
orange1.1t01229	chrUn	20633969	20634552	51.8841	+
orange1.1t01232	chrUn	20668701	20669610	38.2222	+
orange1.1t01248	chrUn	20929957	20930340	47.5248	-
orange1.1t01306	chrUn	22063677	22063892	36.4964	+
orange1.1t01307	chrUn	22066866	22067420	51.8717	+
orange1.1t01310	chrUn	22207428	22207670	50.8475	-
orange1.1t01346	chrUn	22931437	22931646	39.6011	-
orange1.1t01389	chrUn	23560875	23562445	39.6272	+
orange1.1t01473	chrUn	24718273	24718437	61.0256	-
orange1.1t01481	chrUn	24865233	24865391	50.2564	+
orange1.1t01484	chrUn	24912907	24913364	48.8263	+
orange1.1t01498	chrUn	25019350	25019712	43.4343	+
orange1.1t01520	chrUn	25504322	25504483	47.1795	+
orange1.1t01565	chrUn	26386775	26386960	48.3092	-
orange1.1t01704	chrUn	27602657	27603583	51.5081	+
orange1.1t01705	chrUn	27611435	27612557	41.0112	+
orange1.1t01726	chrUn	27766669	27766887	58.4615	+
orange1.1t01801	chrUn	28305348	28305569	58.1818	+
orange1.1t01820	chrUn	28684372	28684551	53.2374	+
orange1.1t01857	chrUn	29470975	29471229	36.7223	-
orange1.1t01925	chrUn	30533528	30534463	46.6258	-
orange1.1t01940	chrUn	30734565	30734913	49.359	-
orange1.1t01982	chrUn	31371754	31371969	45.9309	-
orange1.1t01999	chrUn	31747834	31748151	54.1063	+
orange1.1t02018	chrUn	32003803	32004207	36.5152	+
orange1.1t02019	chrUn	32007093	32007254	55.5556	+
orange1.1t02056	chrUn	32320983	32321162	63.5514	-
orange1.1t02099	chrUn	32696020	32696436	43.871	+
orange1.1t02110	chrUn	32740550	32741466	33.8019	+
orange1.1t02149	chrUn	33201515	33201784	46.5517	+
orange1.1t02194	chrUn	33651944	33652614	41.44	+
orange1.1t02284	chrUn	34396413	34397099	43.8889	+
orange1.1t02291	chrUn	34431527	34432372	42.1053	+
orange1.1t02300	chrUn	34572709	34573185	37.9691	-
orange1.1t02322	chrUn	34870751	34870930	48.7179	+
orange1.1t02362	chrUn	35594859	35595170	42.5406	+
orange1.1t02365	chrUn	35611839	35612042	36.8794	-
orange1.1t02374	chrUn	35809856	35810388	50	-
orange1.1t02375	chrUn	35812523	35812843	42.5641	-
orange1.1t02387	chrUn	35978068	35978934	46.5409	+
orange1.1t02408	chrUn	36506486	36506963	45.3333	-
orange1.1t02416	chrUn	36715379	36717782	30.7419	+
orange1.1t02434	chrUn	37142589	37143255	37.1981	-
orange1.1t02451	chrUn	37506616	37506871	57.3333	-
orange1.1t02457	chrUn	37542644	37543840	51.6129	+
orange1.1t02460	chrUn	37555730	37556418	50.9009	+
orange1.1t02466	chrUn	37644632	37645175	61.6352	-
orange1.1t02514	chrUn	38270000	38270167	44.6667	+
orange1.1t02537	chrUn	38607732	38608313	42.9907	-
orange1.1t02543	chrUn	38742786	38743282	55.7018	-
orange1.1t02549	chrUn	38841815	38842105	42.4837	-
orange1.1t02592	chrUn	39617630	39617947	35.9341	-
orange1.1t02593	chrUn	39636022	39636195	63.141	-
orange1.1t02605	chrUn	39724330	39724482	46.0972	-
orange1.1t02610	chrUn	39850446	39850682	35.0598	+
orange1.1t02630	chrUn	40050453	40050917	39.0609	+
orange1.1t02660	chrUn	40532609	40533294	47.4576	+
orange1.1t02674	chrUn	40798209	40798574	50	+
orange1.1t02688	chrUn	41087315	41087644	48.7179	+
orange1.1t02710	chrUn	41562507	41562668	34.7358	-
orange1.1t02732	chrUn	41939678	41939989	43.8356	+
orange1.1t02766	chrUn	42507512	42508194	43.4524	+
orange1.1t02783	chrUn	42710604	42710938	49.4444	-
orange1.1t02799	chrUn	43037907	43038173	41.8345	-
orange1.1t02804	chrUn	43090291	43093619	32.8021	+
orange1.1t02811	chrUn	43170538	43170876	47.7778	+
orange1.1t02880	chrUn	44141952	44142763	54.1176	-
orange1.1t02884	chrUn	44223559	44223924	42.8571	+
orange1.1t02912	chrUn	44797625	44797933	47.2477	+
orange1.1t02913	chrUn	44801356	44802527	42.2053	-
orange1.1t02921	chrUn	45007830	45008054	43.1111	+
orange1.1t02968	chrUn	45977866	45978240	44.5055	+
orange1.1t02973	chrUn	46092321	46092704	46.5986	+
orange1.1t02976	chrUn	46122758	46123075	63.388	-
orange1.1t02984	chrUn	46194490	46194789	40.458	+
orange1.1t02985	chrUn	46223315	46224588	56.5041	-
orange1.1t03007	chrUn	46694493	46695001	38.9578	-
orange1.1t03020	chrUn	47027562	47028678	48.0392	-
orange1.1t03026	chrUn	47144673	47145328	48.3333	+
orange1.1t03028	chrUn	47225417	47225728	40.1961	-
orange1.1t03066	chrUn	47663357	47663869	34.9727	+
orange1.1t03067	chrUn	47675061	47675306	44.8845	-
orange1.1t03188	chrUn	49436041	49436574	42.0561	-
orange1.1t03214	chrUn	49704838	49705377	54.8387	+
orange1.1t03225	chrUn	49832016	49832950	45.977	+
orange1.1t03308	chrUn	50732270	50732545	52.5316	+
orange1.1t03312	chrUn	50794607	50795053	46.124	+
orange1.1t03321	chrUn	51065176	51065755	52.2013	+
orange1.1t03322	chrUn	51099118	51099668	41.7665	-
orange1.1t03367	chrUn	51759318	51759625	32.2581	+
orange1.1t03368	chrUn	51770838	51771059	45.9877	+
orange1.1t03408	chrUn	52455083	52455247	34.9845	+
orange1.1t03410	chrUn	52486496	52486666	44.1315	-
orange1.1t03488	chrUn	53403405	53404007	39.4958	+
orange1.1t03489	chrUn	53406095	53406748	55.144	+
orange1.1t03522	chrUn	53972936	53973323	30.6306	-
orange1.1t03548	chrUn	54270980	54271317	60.8696	+
orange1.1t03551	chrUn	54310363	54310518	51.5625	+
orange1.1t03573	chrUn	54957076	54957286	31.7291	-
orange1.1t03577	chrUn	55034504	55035027	42.5101	+
orange1.1t03633	chrUn	55678881	55679488	39.8936	+
orange1.1t03662	chrUn	56150740	56150892	43.318	-
orange1.1t03705	chrUn	56731257	56731490	35.7576	-
orange1.1t03716	chrUn	56940839	56941188	64.4689	+
orange1.1t03768	chrUn	57677243	57677533	31.3937	+
orange1.1t03790	chrUn	57952394	57952624	30.5542	-
orange1.1t03791	chrUn	57962813	57963541	43.3812	-
orange1.1t03793	chrUn	57974446	57977875	54.8523	-
orange1.1t03796	chrUn	57999256	58001580	34.125	-
orange1.1t03821	chrUn	58482667	58482909	39.2857	-
orange1.1t03826	chrUn	58528843	58529046	46.6667	-
orange1.1t03828	chrUn	58556160	58556378	30.408	-
orange1.1t03842	chrUn	58831306	58831536	44.6078	-
orange1.1t03851	chrUn	59043701	59044156	57.2327	+
orange1.1t03856	chrUn	59151029	59151413	54.9708	-
orange1.1t03858	chrUn	59179105	59179356	50.8197	-
orange1.1t03864	chrUn	59298644	59299270	40.8686	-
orange1.1t03870	chrUn	59436532	59436840	32.4556	-
orange1.1t03885	chrUn	59847657	59847851	57.1231	-
orange1.1t03908	chrUn	60220603	60220938	59.1667	+
orange1.1t03911	chrUn	60316351	60317467	59.1954	-
orange1.1t03934	chrUn	60809042	60809698	55.1724	-
orange1.1t03942	chrUn	60929219	60929821	41.5459	+
orange1.1t03945	chrUn	61003108	61003338	45.4545	-
orange1.1t03968	chrUn	61353261	61353819	43.1111	+
orange1.1t04021	chrUn	62652267	62652701	39.3939	-
orange1.1t04044	chrUn	62850982	62851179	37.7477	+
orange1.1t04096	chrUn	63352249	63352788	42.7536	+
orange1.1t04156	chrUn	64644559	64644792	36.5033	+
orange1.1t04165	chrUn	64836811	64837401	48.8263	+
orange1.1t04198	chrUn	65454517	65454897	59.204	-
orange1.1t04227	chrUn	65893101	65893917	36.7021	+
orange1.1t04229	chrUn	65920812	65921042	52.9703	-
orange1.1t04247	chrUn	66299326	66299514	51.7413	-
orange1.1t04373	chrUn	68663178	68663348	45.809	+
orange1.1t04382	chrUn	68799564	68800111	48.062	+
orange1.1t04392	chrUn	68991543	68991803	42.7746	-
orange1.1t04429	chrUn	69692117	69692419	42.2535	-
orange1.1t04437	chrUn	69810248	69810598	38.3648	+
orange1.1t04482	chrUn	70626689	70626892	32.2695	-
orange1.1t04556	chrUn	72023955	72024152	40.9091	-
orange1.1t04557	chrUn	72028303	72028482	31.152	+
orange1.1t04623	chrUn	73105928	73106125	44.8276	-
orange1.1t04624	chrUn	73218184	73218390	33.5685	+
orange1.1t04680	chrUn	74266550	74266717	34.2965	-
orange1.1t04725	chrUn	75197038	75197503	59.1667	-
orange1.1t04770	chrUn	75924144	75924921	32.2222	-
orange1.1t04804	chrUn	76664194	76664881	41.9162	+
orange1.1t04816	chrUn	76993920	76994523	33.6424	-
orange1.1t04836	chrUn	77358533	77358838	55.0595	+
orange1.1t04838	chrUn	77403492	77403653	35.1389	+
orange1.1t04850	chrUn	77593260	77593568	33.8235	+
orange1.1t04853	chrUn	77670974	77671488	37.2671	-
orange1.1t05020	chrUn	80917994	80918188	33.6328	-
orange1.1t05024	chrUn	81068937	81069338	49.7585	-
orange1.1t05026	chrUn	81096905	81097060	32.0398	-
orange1.1t05032	chrUn	81223663	81224399	37.9934	+
orange1.1t05044	chrUn	81414194	81414391	35.8643	+
orange1.1t05073	chrUn	82127972	82128142	39.2216	-
orange1.1t05085	chrUn	82366414	82366986	35.122	+
orange1.1t05090	chrUn	82499533	82500065	31.968	-
orange1.1t05106	chrUn	82759545	82759769	34.0464	-
orange1.1t05116	chrUn	82923665	82923817	34.1142	-
orange1.1t05129	chrUn	83121305	83121529	33.9991	+
orange1.1t05135	chrUn	83293666	83293876	55.4113	-
orange1.1t05151	chrUn	83629229	83629381	36.6025	-
orange1.1t05166	chrUn	83932178	83932388	26.3566	+
orange1.1t05181	chrUn	84217379	84217585	40.6385	+
orange1.1t05325	chrUn	85701204	85701406	34.1849	+
orange1.1t05356	chrUn	86099382	86099555	44.4444	+
orange1.1t05361	chrUn	86136518	86136667	39.7849	-
orange1.1t05363	chrUn	86155138	86155302	33.2709	+
orange1.1t05365	chrUn	86172398	86172993	29.2053	+
orange1.1t05368	chrUn	86183873	86184055	38.6337	+
orange1.1t05381	chrUn	86257973	86258126	42.0564	+
orange1.1t05386	chrUn	86307002	86307286	39.0811	+
orange1.1t05388	chrUn	86327579	86327744	30.5254	-
orange1.1t05391	chrUn	86361142	86361315	50.1433	-
orange1.1t05398	chrUn	86424847	86425058	36.9244	+
orange1.1t05403	chrUn	86467900	86468115	31.9149	+
orange1.1t05445	chrUn	86792923	86793120	34.0531	+
orange1.1t05468	chrUn	86934457	86934960	33.9152	+
orange1.1t05482	chrUn	87041183	87041527	29.9135	+
orange1.1t05487	chrUn	87100859	87101053	36.9902	-
orange1.1t05493	chrUn	87169087	87169281	32.4641	-
orange1.1t05523	chrUn	87583233	87583430	36.6405	+
orange1.1t05527	chrUn	87657161	87657367	36.2035	+
orange1.1t05542	chrUn	87783860	87784054	35.7377	-
orange1.1t05549	chrUn	87852701	87852856	39.6135	-
orange1.1t05558	chrUn	87938340	87938513	34.3964	-
orange1.1t05565	chrUn	87977391	87977570	36.0176	-
orange1.1t05573	chrUn	88098993	88099187	50.051	-
orange1.1t05577	chrUn	88143038	88143187	36.7508	-
orange1.1t05596	chrUn	88297185	88297409	41.7722	+
orange1.1t05600	chrUn	88336809	88337087	34.3845	+
orange1.1t05603	chrUn	88415765	88415923	34.7826	-
orange1.1t05610	chrUn	88545976	88546125	38.1166	-
orange1.1t05611	chrUn	88547670	88547897	37.3333	-
orange1.1t05614	chrUn	88599132	88599284	47.1805	-
orange1.1t05617	chrUn	88605301	88605551	41.5842	+
orange1.1t05618	chrUn	88627491	88627646	37.1271	-
orange1.1t05620	chrUn	88643508	88643675	36.3331	-
orange1.1t05629	chrUn	88770544	88770723	39.0909	+
orange1.1t05648	chrUn	88879283	88879500	36.6743	-
orange1.1t05662	chrUn	88886286	88886510	34.8805	+
orange1.1t05664	chrUn	88887134	88887499	31.3505	+
orange1.1t05666	chrUn	88888237	88888416	33.985	+
orange1.1t05698	chrUn	88902899	88903102	44.0038	-
orange1.1t05701	chrUn	88904067	88904224	53.1401	+
orange1.1t05717	chrUn	88910821	88910979	54.4304	+
orange1.1t05718	chrUn	88911295	88911480	30.3365	-
orange1.1t05722	chrUn	88912823	88913035	54.9708	-
orange1.1t05729	chrUn	88915564	88915770	31.3673	+
orange1.1t05748	chrUn	88922923	88923114	32.0988	-
orange1.1t05750	chrUn	88923585	88923801	31.2	+
orange1.1t05757	chrUn	88926152	88926316	36.1702	+
orange1.1t05758	chrUn	88926524	88926796	24.3364	+
orange1.1t05762	chrUn	88928016	88928180	49.4553	-
orange1.1t05784	chrUn	88935240	88935410	30.6048	-
orange1.1t05785	chrUn	88935509	88935691	34.4234	+
orange1.1t05788	chrUn	88936469	88936708	33.1454	+
orange1.1t05789	chrUn	88936752	88936925	34.224	+
orange1.1t05799	chrUn	88939826	88939990	33.0252	-
orange1.1t05801	chrUn	88940412	88940599	28.752	+
orange1.1t05802	chrUn	88940665	88940866	39.2473	-
orange1.1t05813	chrUn	88943726	88943898	34.0954	-
orange1.1t05815	chrUn	88944233	88944445	32.1878	+
orange1.1t05824	chrUn	88946449	88946607	35.5318	-
orange1.1t05828	chrUn	88947298	88947451	32.0408	-
orange1.1t05829	chrUn	1347013	1351092	37.2796	+
orange1.1t05830	chrUn	1809904	1813588	55.1282	+
orange1.1t05836	chrUn	6792586	6793381	46.8165	+
orange1.1t05839	chrUn	8060439	8061193	36.5262	+
orange1.1t05840	chrUn	8513362	8513973	47.5124	+
orange1.1t05841	chrUn	13936456	13938236	35.3915	+
orange1.1t05843	chrUn	18690323	18691327	41.8605	+
orange1.1t05847	chrUn	22628500	22630356	49.2801	+
orange1.1t05867	chrUn	37949769	37950769	40.533	+
orange1.1t05869	chrUn	38818980	38821176	38.5671	+
orange1.1t05877	chrUn	47264410	47264980	41.9162	+
orange1.1t05881	chrUn	49474910	49476553	41.8543	+
orange1.1t05895	chrUn	59591248	59592314	35.3353	+
orange1.1t05896	chrUn	60575377	60576886	49.4624	+
orange1.1t05901	chrUn	66851389	66852237	53.5211	+
orange1.1t05904	chrUn	69543703	69546005	42.1801	+
orange1.1t05905	chrUn	69832170	69833320	37.1397	+
orange1.1t05908	chrUn	70302414	70303259	33.697	+
orange1.1t05909	chrUn	71023089	71024709	46.8635	+
orange1.1t05916	chrUn	74664703	74667910	47.619	+
orange1.1t05921	chrUn	75444552	75446085	51.6949	+
orange1.1t05922	chrUn	76219439	76220456	46.18	+
orange1.1t05923	chrUn	76580602	76581112	45.0937	+
orange1.1t05928	chrUn	80357136	80357745	53.1646	+
orange1.1t05939	chrUn	85940538	85941415	56.9322	+
orange1.1t05949	chrUn	5949985	5952480	36.8932	-
orange1.1t05953	chrUn	9311523	9312503	50	-
orange1.1t05956	chrUn	13450554	13454834	46.0938	-
orange1.1t05957	chrUn	14300747	14301804	35.082	-
orange1.1t05964	chrUn	21719850	21720964	50.3577	-
orange1.1t05965	chrUn	25742424	25743248	36.9067	-
orange1.1t05971	chrUn	30425735	30427544	41.6667	-
orange1.1t05977	chrUn	33183593	33184781	39.2697	-
orange1.1t05979	chrUn	35230062	35230941	45.8781	-
orange1.1t05983	chrUn	38080457	38081773	35.6757	-
orange1.1t05984	chrUn	38821324	38822034	38.0645	-
orange1.1t05997	chrUn	45018404	45020269	17.1569	-
orange1.1t06007	chrUn	48755045	48755709	36.5809	-
orange1.1t06008	chrUn	49056986	49058044	43.75	-
orange1.1t06011	chrUn	51779211	51783459	46.2963	-
orange1.1t06020	chrUn	59690646	59693629	38.5396	-
orange1.1t06025	chrUn	62807177	62808398	32.0396	-
orange1.1t06026	chrUn	63909338	63919396	43.4409	-
orange1.1t06035	chrUn	69966718	69967879	45.3222	-
orange1.1t06042	chrUn	73703050	73704022	42.268	-
orange1.1t06058	chrUn	78719659	78722038	36.9748	-
orange1.1t06061	chrUn	79462893	79464158	38.9968	-
orange1.1t06062	chrUn	80367921	80369932	65.4321	-
orange1.1t06063	chrUn	80463261	80464453	48.1481	-
orange1.1t06067	chrUn	82016470	82018152	54.6667	-
orange1.1t06068	chrUn	82279360	82280339	47.561	-
orange1.1t06073	chrUn	87366746	87367528	49.3371	-
