# Supplementary material for: Identification, characterization and expression analysis of lineage-specific genes within sweet orange (Citrus sinensis)
Source: BMC Genomics. 2015 Nov 23;16:995. doi: 10.1186/s12864-015-2211-z (PMC4657247; doi:10.1186/s12864-015-2211-z)
Supplement: Additional file 5: Table S4. — RNA-Seq data of citrus-specific genes (CSGs) in four sweet orange tissues. (XLS 118 kb) [file 12864_2015_2211_MOESM5_ESM.xls]

## Sheet: total expression data
Table S4 RNA-seq data of citrus-specific genes (CSGs) in four sweet orange tissues
Gene	Normalized expression (RPKM)
	Callus	Flower	Leaf	Fruit
Cs1g02065	1.44055	1.17247	1.70609	3.21318
Cs1g04115	2.0667	1.58865	1.58928	2.48784
Cs1g04710	0.615684	0	0	0
Cs1g07150	0.365963	0.791187	0.345383	0.185851
Cs1g07170	1.61325	0.837056	1.42102	0.655419
Cs1g08485	4.09685	1.06712	1.0559	0.735294
Cs1g08660	0	0	0	0
Cs1g08910	0.581948	0	0	0.394049
Cs1g09090	0.208246	0	0.262047	0
Cs1g09635	1.38079	4.77627	4.34379	16.6423
Cs1g09720	0.531028	0.306146	0	0
Cs1g10160	0.372651	0	0.0937852	0.201864
Cs1g13060	0	0	0	0
Cs1g13510	0	0	0.322034	0
Cs1g13630	0	0	0	0
Cs1g13780	0.806624	3.29749	1.38411	2.08542
Cs1g14015	6.69764	3.80613	2.1672	1.68447
Cs1g15650	0.544644	2.35497	5.48283	4.05669
Cs1g18830	0	2.53362	0.614455	0.330639
Cs1g25060	0	1.08051	1.04819	0
Cs2g01270	0.12446	1.50681	0.78307	1.85403
Cs2g03245	0.548393	1.13817	3.8644	0.297063
Cs2g05055	1.59024	0	0.142935	0.307653
Cs2g05650	2.25284	19.2037	11.542	5.88387
Cs2g07070	4.17858	2.40901	3.50541	3.53675
Cs2g09380	1.05619	0.608908	0.221509	0.476778
Cs2g13285	0.232355	0.602802	0.438576	2.51732
Cs2g14080	0.348215	0	0	0
Cs2g14565	0.238962	1.65319	0.801864	1.18658
Cs2g14575	0.142771	0.823095	0.119771	0.257795
Cs2g14670	0.229634	1.19149	0.28896	0.15549
Cs2g14715	1.36355	0.628887	1.14389	0.492421
Cs2g17790	0.575813	0	0	0.77979
Cs2g20185	0.0911635	1.26137	0.344147	0.246915
Cs2g22210	0.0716395	0.123904	0.0901477	0.242543
Cs2g23690	0	0.47711	0	0
Cs2g24150	0	0	0	0
Cs2g24782	0.0563923	17.6535	12.3473	3.58934
Cs2g26260	0.0618673	0.963021	1.47917	0.5027
Cs2g27290	0	0.540257	0	0
Cs2g29560	3.03444	4.08194	5.51546	1.82639
Cs3g01200	0.405365	0.560877	0.816146	1.09792
Cs3g01756	4.18315	2.89398	3.86017	4.90966
Cs3g01970	3.60698	1.38632	1.00863	2.17099
Cs3g02490	0	0	0	0
Cs3g03320	0.264412	1.37194	0.532358	0.572925
Cs3g03335	0	88.5635	44.1843	89.1587
Cs3g03930	0	0	0	0
Cs3g04920	6.54767	2.57201	2.51368	3.5168
Cs3g07200	2.1153	0.914626	0.99817	2.50655
Cs3g08720	0.25287	1.31205	0.3182	1.71224
Cs3g09150	2.83825	0.633405	1.26731	0.619948
Cs3g09560	0	0	0.0620157	0
Cs3g10300	0.291862	0	0.244844	0
Cs3g11910	17.5323	1.7494	1.69707	0.913194
Cs3g12715	3.81207	1.24735	1.03717	0.348815
Cs3g12860	0.363335	0.145016	0.140678	0.264946
Cs3g13260	0	0	0	0
Cs3g14035	38.6243	16.2933	12.7858	9.47716
Cs3g15820	0.148886	39.7417	0.124901	0.201628
Cs3g15865	11.3246	9.32686	28.3876	2.31261
Cs3g16510	0.273784	0.118381	0.172259	2.41001
Cs3g17700	0.348215	0	0.219088	0.235784
Cs3g20050	0.564637	0.279019	0	0.109236
Cs3g20960	0.202296	0	0.25456	0
Cs3g24070	0.187055	0.32352	0.0784602	0
Cs3g25743	7.288	4.84805	3.64483	2.65723
Cs4g01570	829.856	191.634	174.205	365.276
Cs4g01950	0	2.06833	0.752419	0.925435
Cs4g02995	5.40374	13.9308	8.33938	3.8661
Cs4g06960	0.183113	0.316702	0.230421	0.495959
Cs4g09060	0.0701026	0.242492	0.176428	0.189872
Cs4g09829	11.1444	10.5435	4.7944	9.41654
Cs4g10070	0	0	0.232424	0
Cs4g10375	1.41923	0	0	0
Cs4g10380	0.342598	0	0	0
Cs4g10815	4.55995	2.13875	1.89646	4.55295
Cs4g11340	0.0708037	1.71441	0.534576	2.30125
Cs4g11460	0.165946	0.574023	0.208819	0.674194
Cs4g12890	0.307842	0	0	0.833786
Cs4g15070	0.196677	2.38113	0.742466	1.33174
Cs4g15170	0	0	0	0
Cs4g15250	0	0.574023	0.208819	0
Cs4g15470	5.64217	6.31425	6.6822	1.79785
Cs4g15630	0	0	0	0
Cs4g16735	0	0	1.37777	0
Cs4g17520	0	0	0.3182	0.684895
Cs4g19030	2.61877	3.01952	2.56303	2.3643
Cs4g19605	7.76233	3.95474	4.69457	4.48189
Cs4g20400	0	0.353245	0	0
Cs5g04930	0	0	0	0
Cs5g07155	1.58319	3.25161	1.24513	9.11208
Cs5g07460	0	0	0	0
Cs5g12030	0.524472	0	0	0
Cs5g13440	0	0	1.35909	0
Cs5g13780	0	0	0	0
Cs5g14420	19.6821	6.40378	3.67827	11.3479
Cs5g15130	2.30226	0.639943	0.284532	0.334052
Cs5g15900	0.830896	0.331632	0.160855	0.0865565
Cs5g16260	0	0	0.376462	0
Cs5g16320	0.191361	0.330968	0.2408	0
Cs5g16490	0.103953	4.315	2.747	1.12622
Cs5g16870	0.0598341	0.310457	0.301169	0.16206
Cs5g17770	0	0	0	0
Cs5g17935	1.28427	0.605784	0.793342	1.04353
Cs5g18005	1.63226	5.19444	3.61496	10.5218
Cs5g18740	0.171761	0.594137	0.432271	0.697818
Cs5g19695	0.357996	0.619171	0.450485	0
Cs5g19900	0	0	0	0.237732
Cs5g21100	0.437961	0	0	0
Cs5g22430	0.249895	0	0	0.676838
Cs5g26020	2.47237	0.68969	0.60215	0.432024
Cs5g26690	1.68803	0	0.318621	0.457202
Cs5g27020	1.82606	0.762339	0.0792355	0.170547
Cs5g31450	0	0.520361	0	0.081489
Cs5g31580	0.460096	0.265252	0.0964938	0.207694
Cs5g32490	2.87042	0.496452	1.806	5.44214
Cs5g33600	0.598341	1.55229	0	0.405149
Cs5g35260	0	0	0	0
Cs6g01030	0	0.264934	0.771023	3.52655
Cs6g01100	1.10961	0.54832	1.19681	0.858675
Cs6g03250	0	0	0	0
Cs6g03840	0.189653	0	0	0
Cs6g04520	2.91418	0.224009	0.244471	0.0877
Cs6g05275	6.20583	0.523574	1.1428	2.86973
Cs6g06255	8.99423	7.48446	4.16414	6.09019
Cs6g08130	0.259038	0	3.25961	0.877
Cs6g08580	2.90452	0.456681	0.110755	0.595972
Cs6g09450	0.265514	0	0	0
Cs6g09890	1.19668	0	0	0.810299
Cs6g11655	0.403312	0.348773	0.761263	0
Cs6g12275	0	1.02364	1.73778	1.33586
Cs6g15270	0.277863	0	0.2331	0.376294
Cs6g16670	0	0	0	0
Cs6g18190	0	0	0	0
Cs6g19370	23.7648	14.1858	11.3796	22.215
Cs6g19440	3.8442	3.20703	1.65039	0.796209
Cs7g05120	1.41607	1.71441	2.49469	0.958853
Cs7g05520	5.88862	4.00111	21.7006	0.854424
Cs7g06930	0.331892	0.574023	0	0.449463
Cs7g07650	1.93101	1.11326	0.404982	4.79427
Cs7g07730	1.93101	3.33977	1.73564	1.8679
Cs7g11260	8.01551	1.38632	0.504317	2.17099
Cs7g11400	1.04123	0	0.262047	0.282016
Cs7g13830	6.38606	0.237527	0.432039	0.371969
Cs7g14790	2.76014	0.76104	0.402694	0.325035
Cs7g15285	0.443293	0.575021	0.139455	0.150081
Cs7g16510	0.714387	1.48268	1.25853	0.193491
Cs7g18220	3.40659	2.07948	2.01727	0
Cs7g18675	2.12411	1.42868	1.93041	1.91771
Cs7g20710	0	0	0.264641	0.284808
Cs7g20990	0.66726	0.577028	0	0
Cs7g21245	0.278511	1.83045	0.210279	1.81042
Cs7g21280	0	0	0	0
Cs7g21795	1.0418	1.50153	0.218491	0.235141
Cs7g22710	0.506746	0.21911	1.11591	0.0857821
Cs7g23570	0	0	0	0
Cs7g25950	0.202296	1.04964	0.25456	0.273958
Cs7g26085	3.54018	4.46807	3.2508	3.49852
Cs7g26610	0	0.101112	0.0735655	0.0791714
Cs7g26780	0.233419	0	0.587446	0.316105
Cs7g27700	1.45684	0.74657	0.67897	0.438426
Cs8g01855	3.9432	1.56182	1.55297	0.856038
Cs8g02040	0.685197	0	0	0
Cs8g04325	15.5989	10.7151	7.93511	9.73835
Cs8g04810	7.28266	3.14893	1.78192	2.73958
Cs8g06300	0	0	0	0
Cs8g07760	4.26085	2.01974	1.39006	2.86374
Cs8g07920	0.321835	0	0	0.435842
Cs8g08100	2.25263	0.674311	0.436092	0.645319
Cs8g08845	10.9203	19.9982	13.9033	24.358
Cs8g10070	0	0	0	0
Cs8g11445	6.57236	2.96536	3.11636	1.41893
Cs8g11653	0	1.54413	7.30243	0.151133
Cs8g11845	27.0341	24.54	13.5229	32.8587
Cs8g11940	0	0	0	0
Cs8g13286	38.6148	56.16	114.849	10.7957
Cs8g15170	0	0	0	0
Cs8g17180	0.122075	0	0.307227	0
Cs8g17570	2.78981	2.17718	1.54122	1.19793
Cs8g19050	0	0	0	0
Cs8g19090	0	0	0	0.254563
Cs8g20630	0.263319	0.759039	0.552248	1.30753
Cs8g20930	0.276817	0.191507	1.045	0.224927
Cs9g07615	0.586231	2.23061	4.94249	0
Cs9g08280	0	0	0	0
Cs9g08510	0.151722	0.787231	3.24564	3.9039
Cs9g10580	0	0	0	0
Cs9g11620	0.153735	0.664731	0.483633	0.520487
Cs9g17810	0.275858	0.47711	0	0.373579
Cs9g17820	0	0	0.417637	0
orange1.1t00008	0	0	0	0
orange1.1t00178	0	0	0	0
orange1.1t00379	2.36012	11.2253	34.6484	14.9155
orange1.1t00432	1414.61	1045.77	853.721	1016.51
orange1.1t00468	5.58976	4.51162	1.64124	12.3642
orange1.1t00492	533.261	136.257	116.274	173.718
orange1.1t00529	1.41607	1.22458	0.890959	4.31484
orange1.1t00572	1.88429	3.25897	11.8555	2.08783
orange1.1t00621	0.249895	0.432205	0	0
orange1.1t00695	0	0	0	0
orange1.1t00798	4.58808	2.20425	8.98087	0.345187
orange1.1t00858	0	0	0	0
orange1.1t00970	0.724128	0.834942	0	1.30753
orange1.1t01009	0.806087	1.6143	3.47012	1.14909
orange1.1t01055	0.266625	0.922279	0.167754	0.361074
orange1.1t01069	0	0	0.2072	0
orange1.1t01100	0.102121	0	0.257008	0.138296
orange1.1t01114	0.287042	0	0	0
orange1.1t01173	0.784555	0.603077	0.54847	0.354159
orange1.1t01312	29.6574	59.9583	42.6148	23.0668
orange1.1t01325	0.223591	0.193355	0.281356	0
orange1.1t01448	0	0.612291	0.22274	0.239713
orange1.1t01535	0	0	0.387374	0
orange1.1t01594	1.44007	2.80201	2.26515	2.43776
orange1.1t01968	0.960907	0.699761	0.50912	0.616406
orange1.1t02001	4.80453	5.24821	2.8638	3.08203
orange1.1t02106	7.36078	3.27364	3.96962	4.27212
orange1.1t02135	0	0	0	0
orange1.1t02187	0.123495	0	0.1554	0.167242
orange1.1t02297	0.47063	0.651181	0.710662	0.637347
orange1.1t02334	0.379757	0.394085	0.477869	0.925711
orange1.1t02871	0.214557	0	0.269988	0
orange1.1t02886	0.685197	0	0	0
orange1.1t02897	0	0	0	0
orange1.1t02910	1.3988	1.20965	0.195576	2.31528
orange1.1t02949	0	0	0	0
orange1.1t03048	0.326786	0	0	0
orange1.1t03158	0.971164	2.06729	1.7861	0.202337
orange1.1t03191	1.47991	0.301127	0.547721	0.235784
orange1.1t03388	0.303444	3.14893	1.52736	0
orange1.1t03490	0	0	0	0.193058
orange1.1t03492	0	0	0	0
orange1.1t03496	0.152084	0.263037	0	0.205959
orange1.1t03507	0	0	0	0
orange1.1t03536	1.5361	1.02842	0.997653	1.07368
orange1.1t03560	1.16194	1.48078	1.8469	1.65637
orange1.1t03642	0.382723	0.330968	0	0.518299
orange1.1t03658	1.60402	0.924742	0.795135	0.658252
orange1.1t03710	0	0	0	0
orange1.1t03812	0.226773	0.261477	0	0
orange1.1t03920	0.333049	0.768031	0.977882	0
orange1.1t03941	0.36138	1.04171	0.454743	4.0783
orange1.1t04004	0.527729	0	0	0.357337
orange1.1t04005	0	0	0	0
orange1.1t04261	0	0	0	0
orange1.1t04314	0	0.205237	0.373307	0
orange1.1t04446	0	0	0	0
orange1.1t04569	0	0	0	0
orange1.1t04572	0.285115	0	0	0
orange1.1t04718	1.92776	2.13016	1.88674	2.03051
orange1.1t04827	0	0	0	0
orange1.1t04872	0.0475192	0.164373	0.0597959	0.0643526
orange1.1t04924	0	0.228183	0	0.536005
orange1.1t04944	0.709515	0.153392	0.111602	0.240214
orange1.1t05142	4.99791	1.08051	0.524094	0.564031
orange1.1t05145	0	0.392215	0	0
orange1.1t05148	0	0	0	0
orange1.1t05177	0	0	0	0
orange1.1t05320	0	0	0.398937	0
orange1.1t05347	2.2242	0.641142	0.559765	3.41372
orange1.1t05359	0	0	0	0
orange1.1t05370	0	0	0.670081	0
orange1.1t05434	0	0	0	0
orange1.1t05574	0	0	0	0.44029
orange1.1t05575	0.255917	0	0	0
orange1.1t05626	35.3744	79.9413	49.7869	34.5521
orange1.1t05683	0.265514	1.37765	0.66822	0.35957
orange1.1t05738	0	0	0	0
orange1.1t05739	0	0	0.269988	0.290562
orange1.1t05767	0	0	0	0
orange1.1t05771	0.400775	0.69316	0	0
orange1.1t05786	0	0	0	0
orange1.1t05822	0	0	0	0
orange1.1t05846	0	0	0.134843	0
orange1.1t05871	0.242601	0.139863	0.305278	0.219027
orange1.1t05875	2.07588	2.61115	3.08714	1.36303
orange1.1t05879	1.94191	0	0	0.584403
orange1.1t05882	0.630033	0.467002	0.339773	0
orange1.1t05894	2.15074	0.42512	0.773253	0.499306
orange1.1t05898	1.64158	0.774326	0.75116	0.606301
orange1.1t05913	54.7482	22.8962	25.4112	26.7399
orange1.1t05919	0.0778062	0.403708	0.391631	0.737579
orange1.1t05920	0.461206	0.664731	0.773813	0.312292
orange1.1t05931	1.65436	0.741814	0.385511	1.16169
orange1.1t05932	0.683726	0.473015	0.688295	1.66668
orange1.1t05961	2.82554	1.67183	0.842097	2.11462
orange1.1t05987	1.75546	1.51808	1.76719	0.237732
orange1.1t05992	2.38962	2.06648	3.38286	2.15742
orange1.1t06014	3.0669	2.21014	2.25122	1.61518
orange1.1t06031	0.571144	1.6934	1.28339	1.04971
orange1.1t06034	4.69187	0.331217	0.481962	0.972541
orange1.1t06037	3.42598	0.395026	0.574813	1.54654
orange1.1t06038	1.51168	0.201118	0.585302	0
orange1.1t06043	1.9352	2.6298	11.8279	0.187195
orange1.1t06066	2.63576	0.268157	3.31671	2.83457

## Sheet: express in all four tissues
Gene	Callus	Flower	Leaf	Fruit
Cs1g02065	1.44055	1.17247	1.70609	3.21318
Cs1g04115	2.0667	1.58865	1.58928	2.48784
Cs1g07150	0.365963	0.791187	0.345383	0.185851
Cs1g07170	1.61325	0.837056	1.42102	0.655419
Cs1g08485	4.09685	1.06712	1.0559	0.735294
Cs1g09635	1.38079	4.77627	4.34379	16.6423
Cs1g13780	0.806624	3.29749	1.38411	2.08542
Cs1g14015	6.69764	3.80613	2.1672	1.68447
Cs1g15650	0.544644	2.35497	5.48283	4.05669
Cs2g01270	0.12446	1.50681	0.78307	1.85403
Cs2g03245	0.548393	1.13817	3.8644	0.297063
Cs2g05650	2.25284	19.2037	11.542	5.88387
Cs2g07070	4.17858	2.40901	3.50541	3.53675
Cs2g09380	1.05619	0.608908	0.221509	0.476778
Cs2g13285	0.232355	0.602802	0.438576	2.51732
Cs2g14565	0.238962	1.65319	0.801864	1.18658
Cs2g14575	0.142771	0.823095	0.119771	0.257795
Cs2g14670	0.229634	1.19149	0.28896	0.15549
Cs2g14715	1.36355	0.628887	1.14389	0.492421
Cs2g20185	0.0911635	1.26137	0.344147	0.246915
Cs2g22210	0.0716395	0.123904	0.0901477	0.242543
Cs2g24782	0.0563923	17.6535	12.3473	3.58934
Cs2g26260	0.0618673	0.963021	1.47917	0.5027
Cs2g29560	3.03444	4.08194	5.51546	1.82639
Cs3g01200	0.405365	0.560877	0.816146	1.09792
Cs3g01756	4.18315	2.89398	3.86017	4.90966
Cs3g01970	3.60698	1.38632	1.00863	2.17099
Cs3g03320	0.264412	1.37194	0.532358	0.572925
Cs3g04920	6.54767	2.57201	2.51368	3.5168
Cs3g07200	2.1153	0.914626	0.99817	2.50655
Cs3g08720	0.25287	1.31205	0.3182	1.71224
Cs3g09150	2.83825	0.633405	1.26731	0.619948
Cs3g11910	17.5323	1.7494	1.69707	0.913194
Cs3g12715	3.81207	1.24735	1.03717	0.348815
Cs3g12860	0.363335	0.145016	0.140678	0.264946
Cs3g14035	38.6243	16.2933	12.7858	9.47716
Cs3g15820	0.148886	39.7417	0.124901	0.201628
Cs3g15865	11.3246	9.32686	28.3876	2.31261
Cs3g16510	0.273784	0.118381	0.172259	2.41001
Cs3g25743	7.288	4.84805	3.64483	2.65723
Cs4g01570	829.856	191.634	174.205	365.276
Cs4g02995	5.40374	13.9308	8.33938	3.8661
Cs4g06960	0.183113	0.316702	0.230421	0.495959
Cs4g09060	0.0701026	0.242492	0.176428	0.189872
Cs4g09829	11.1444	10.5435	4.7944	9.41654
Cs4g10815	4.55995	2.13875	1.89646	4.55295
Cs4g11340	0.0708037	1.71441	0.534576	2.30125
Cs4g11460	0.165946	0.574023	0.208819	0.674194
Cs4g15070	0.196677	2.38113	0.742466	1.33174
Cs4g15470	5.64217	6.31425	6.6822	1.79785
Cs4g19030	2.61877	3.01952	2.56303	2.3643
Cs4g19605	7.76233	3.95474	4.69457	4.48189
Cs5g07155	1.58319	3.25161	1.24513	9.11208
Cs5g14420	19.6821	6.40378	3.67827	11.3479
Cs5g15130	2.30226	0.639943	0.284532	0.334052
Cs5g15900	0.830896	0.331632	0.160855	0.0865565
Cs5g16490	0.103953	4.315	2.747	1.12622
Cs5g16870	0.0598341	0.310457	0.301169	0.16206
Cs5g17935	1.28427	0.605784	0.793342	1.04353
Cs5g18005	1.63226	5.19444	3.61496	10.5218
Cs5g18740	0.171761	0.594137	0.432271	0.697818
Cs5g26020	2.47237	0.68969	0.60215	0.432024
Cs5g27020	1.82606	0.762339	0.0792355	0.170547
Cs5g31580	0.460096	0.265252	0.0964938	0.207694
Cs5g32490	2.87042	0.496452	1.806	5.44214
Cs6g01100	1.10961	0.54832	1.19681	0.858675
Cs6g04520	2.91418	0.224009	0.244471	0.0877
Cs6g05275	6.20583	0.523574	1.1428	2.86973
Cs6g06255	8.99423	7.48446	4.16414	6.09019
Cs6g08580	2.90452	0.456681	0.110755	0.595972
Cs6g19370	23.7648	14.1858	11.3796	22.215
Cs6g19440	3.8442	3.20703	1.65039	0.796209
Cs7g05120	1.41607	1.71441	2.49469	0.958853
Cs7g05520	5.88862	4.00111	21.7006	0.854424
Cs7g07650	1.93101	1.11326	0.404982	4.79427
Cs7g07730	1.93101	3.33977	1.73564	1.8679
Cs7g11260	8.01551	1.38632	0.504317	2.17099
Cs7g13830	6.38606	0.237527	0.432039	0.371969
Cs7g14790	2.76014	0.76104	0.402694	0.325035
Cs7g15285	0.443293	0.575021	0.139455	0.150081
Cs7g16510	0.714387	1.48268	1.25853	0.193491
Cs7g18675	2.12411	1.42868	1.93041	1.91771
Cs7g21245	0.278511	1.83045	0.210279	1.81042
Cs7g21795	1.0418	1.50153	0.218491	0.235141
Cs7g22710	0.506746	0.21911	1.11591	0.0857821
Cs7g25950	0.202296	1.04964	0.25456	0.273958
Cs7g26085	3.54018	4.46807	3.2508	3.49852
Cs7g27700	1.45684	0.74657	0.67897	0.438426
Cs8g01855	3.9432	1.56182	1.55297	0.856038
Cs8g04325	15.5989	10.7151	7.93511	9.73835
Cs8g04810	7.28266	3.14893	1.78192	2.73958
Cs8g07760	4.26085	2.01974	1.39006	2.86374
Cs8g08100	2.25263	0.674311	0.436092	0.645319
Cs8g08845	10.9203	19.9982	13.9033	24.358
Cs8g11445	6.57236	2.96536	3.11636	1.41893
Cs8g11845	27.0341	24.54	13.5229	32.8587
Cs8g13286	38.6148	56.16	114.849	10.7957
Cs8g17570	2.78981	2.17718	1.54122	1.19793
Cs8g20630	0.263319	0.759039	0.552248	1.30753
Cs8g20930	0.276817	0.191507	1.045	0.224927
Cs9g08510	0.151722	0.787231	3.24564	3.9039
Cs9g11620	0.153735	0.664731	0.483633	0.520487
orange1.1t00379	2.36012	11.2253	34.6484	14.9155
orange1.1t00432	1414.61	1045.77	853.721	1016.51
orange1.1t00468	5.58976	4.51162	1.64124	12.3642
orange1.1t00492	533.261	136.257	116.274	173.718
orange1.1t00529	1.41607	1.22458	0.890959	4.31484
orange1.1t00572	1.88429	3.25897	11.8555	2.08783
orange1.1t00798	4.58808	2.20425	8.98087	0.345187
orange1.1t01009	0.806087	1.6143	3.47012	1.14909
orange1.1t01055	0.266625	0.922279	0.167754	0.361074
orange1.1t01173	0.784555	0.603077	0.54847	0.354159
orange1.1t01312	29.6574	59.9583	42.6148	23.0668
orange1.1t01594	1.44007	2.80201	2.26515	2.43776
orange1.1t01968	0.960907	0.699761	0.50912	0.616406
orange1.1t02001	4.80453	5.24821	2.8638	3.08203
orange1.1t02106	7.36078	3.27364	3.96962	4.27212
orange1.1t02297	0.47063	0.651181	0.710662	0.637347
orange1.1t02334	0.379757	0.394085	0.477869	0.925711
orange1.1t02910	1.3988	1.20965	0.195576	2.31528
orange1.1t03158	0.971164	2.06729	1.7861	0.202337
orange1.1t03191	1.47991	0.301127	0.547721	0.235784
orange1.1t03536	1.5361	1.02842	0.997653	1.07368
orange1.1t03560	1.16194	1.48078	1.8469	1.65637
orange1.1t03658	1.60402	0.924742	0.795135	0.658252
orange1.1t03941	0.36138	1.04171	0.454743	4.0783
orange1.1t04718	1.92776	2.13016	1.88674	2.03051
orange1.1t04872	0.0475192	0.164373	0.0597959	0.0643526
orange1.1t04944	0.709515	0.153392	0.111602	0.240214
orange1.1t05142	4.99791	1.08051	0.524094	0.564031
orange1.1t05347	2.2242	0.641142	0.559765	3.41372
orange1.1t05626	35.3744	79.9413	49.7869	34.5521
orange1.1t05683	0.265514	1.37765	0.66822	0.35957
orange1.1t05871	0.242601	0.139863	0.305278	0.219027
orange1.1t05875	2.07588	2.61115	3.08714	1.36303
orange1.1t05894	2.15074	0.42512	0.773253	0.499306
orange1.1t05898	1.64158	0.774326	0.75116	0.606301
orange1.1t05913	54.7482	22.8962	25.4112	26.7399
orange1.1t05919	0.0778062	0.403708	0.391631	0.737579
orange1.1t05920	0.461206	0.664731	0.773813	0.312292
orange1.1t05931	1.65436	0.741814	0.385511	1.16169
orange1.1t05932	0.683726	0.473015	0.688295	1.66668
orange1.1t05961	2.82554	1.67183	0.842097	2.11462
orange1.1t05987	1.75546	1.51808	1.76719	0.237732
orange1.1t05992	2.38962	2.06648	3.38286	2.15742
orange1.1t06014	3.0669	2.21014	2.25122	1.61518
orange1.1t06031	0.571144	1.6934	1.28339	1.04971
orange1.1t06034	4.69187	0.331217	0.481962	0.972541
orange1.1t06037	3.42598	0.395026	0.574813	1.54654
orange1.1t06043	1.9352	2.6298	11.8279	0.187195
orange1.1t06066	2.63576	0.268157	3.31671	2.83457

## Sheet: constitutive expression
Gene	Callus	Flower	Leaf	Fruit
Cs2g05650	2.25284	19.2037	11.542	5.88387
Cs2g07070	4.17858	2.40901	3.50541	3.53675
Cs3g01756	4.18315	2.89398	3.86017	4.90966
Cs3g04920	6.54767	2.57201	2.51368	3.5168
Cs3g14035	38.6243	16.2933	12.7858	9.47716
Cs3g15865	11.3246	9.32686	28.3876	2.31261
Cs3g25743	7.288	4.84805	3.64483	2.65723
Cs4g01570	829.856	191.634	174.205	365.276
Cs4g02995	5.40374	13.9308	8.33938	3.8661
Cs4g09829	11.1444	10.5435	4.7944	9.41654
Cs4g19030	2.61877	3.01952	2.56303	2.3643
Cs4g19605	7.76233	3.95474	4.69457	4.48189
Cs5g14420	19.6821	6.40378	3.67827	11.3479
Cs6g06255	8.99423	7.48446	4.16414	6.09019
Cs6g19370	23.7648	14.1858	11.3796	22.215
Cs7g26085	3.54018	4.46807	3.2508	3.49852
Cs8g04325	15.5989	10.7151	7.93511	9.73835
Cs8g08845	10.9203	19.9982	13.9033	24.358
Cs8g11845	27.0341	24.54	13.5229	32.8587
Cs8g13286	38.6148	56.16	114.849	10.7957
orange1.1t00379	2.36012	11.2253	34.6484	14.9155
orange1.1t00432	1414.61	1045.77	853.721	1016.51
orange1.1t00492	533.261	136.257	116.274	173.718
orange1.1t01312	29.6574	59.9583	42.6148	23.0668
orange1.1t02001	4.80453	5.24821	2.8638	3.08203
orange1.1t02106	7.36078	3.27364	3.96962	4.27212
orange1.1t05626	35.3744	79.9413	49.7869	34.5521
orange1.1t05913	54.7482	22.8962	25.4112	26.7399
orange1.1t05992	2.38962	2.06648	3.38286	2.15742

## Sheet: preference in callus
Gene	Callus	Flower	Leaf	Fruit
Cs1g08485	4.09685	1.06712	1.0559	0.735294
Cs1g14015	6.69764	3.80613	2.1672	1.68447
Cs2g07070	4.17858	2.40901	3.50541	3.53675
Cs3g01970	3.60698	1.38632	1.00863	2.17099
Cs3g04920	6.54767	2.57201	2.51368	3.5168
Cs3g09150	2.83825	0.633405	1.26731	0.619948
Cs3g11910	17.5323	1.7494	1.69707	0.913194
Cs3g12715	3.81207	1.24735	1.03717	0.348815
Cs3g14035	38.6243	16.2933	12.7858	9.47716
Cs3g25743	7.288	4.84805	3.64483	2.65723
Cs4g01570	829.856	191.634	174.205	365.276
Cs4g09829	11.1444	10.5435	4.7944	9.41654
Cs4g10815	4.55995	2.13875	1.89646	4.55295
Cs4g19605	7.76233	3.95474	4.69457	4.48189
Cs5g14420	19.6821	6.40378	3.67827	11.3479
Cs5g15130	2.30226	0.639943	0.284532	0.334052
Cs5g26020	2.47237	0.68969	0.60215	0.432024
Cs6g04520	2.91418	0.224009	0.244471	0.0877
Cs6g05275	6.20583	0.523574	1.1428	2.86973
Cs6g06255	8.99423	7.48446	4.16414	6.09019
Cs6g08580	2.90452	0.456681	0.110755	0.595972
Cs6g19370	23.7648	14.1858	11.3796	22.215
Cs6g19440	3.8442	3.20703	1.65039	0.796209
Cs7g11260	8.01551	1.38632	0.504317	2.17099
Cs7g13830	6.38606	0.237527	0.432039	0.371969
Cs7g14790	2.76014	0.76104	0.402694	0.325035
Cs7g18220	3.40659	2.07948	2.01727	0
Cs7g18675	2.12411	1.42868	1.93041	1.91771
Cs8g01855	3.9432	1.56182	1.55297	0.856038
Cs8g04325	15.5989	10.7151	7.93511	9.73835
Cs8g04810	7.28266	3.14893	1.78192	2.73958
Cs8g07760	4.26085	2.01974	1.39006	2.86374
Cs8g08100	2.25263	0.674311	0.436092	0.645319
Cs8g11445	6.57236	2.96536	3.11636	1.41893
Cs8g17570	2.78981	2.17718	1.54122	1.19793
orange1.1t00432	1414.61	1045.77	853.721	1016.51
orange1.1t00492	533.261	136.257	116.274	173.718
orange1.1t02106	7.36078	3.27364	3.96962	4.27212
orange1.1t05142	4.99791	1.08051	0.524094	0.564031
orange1.1t05894	2.15074	0.42512	0.773253	0.499306
orange1.1t05913	54.7482	22.8962	25.4112	26.7399
orange1.1t05961	2.82554	1.67183	0.842097	2.11462
orange1.1t06014	3.0669	2.21014	2.25122	1.61518
orange1.1t06034	4.69187	0.331217	0.481962	0.972541
orange1.1t06037	3.42598	0.395026	0.574813	1.54654

## Sheet: preference in flower
Gene	Callus	Flower	Leaf	Fruit
Cs1g13780	0.806624	3.29749	1.38411	2.08542
Cs1g18830	0	2.53362	0.614455	0.330639
Cs2g05650	2.25284	19.2037	11.542	5.88387
Cs2g24782	0.0563923	17.6535	12.3473	3.58934
Cs3g15820	0.148886	39.7417	0.124901	0.201628
Cs4g01950	0	2.06833	0.752419	0.925435
Cs4g02995	5.40374	13.9308	8.33938	3.8661
Cs4g15070	0.196677	2.38113	0.742466	1.33174
Cs4g19030	2.61877	3.01952	2.56303	2.3643
Cs5g16490	0.103953	4.315	2.747	1.12622
Cs7g07730	1.93101	3.33977	1.73564	1.8679
Cs7g26085	3.54018	4.46807	3.2508	3.49852
orange1.1t01312	29.6574	59.9583	42.6148	23.0668
orange1.1t01594	1.44007	2.80201	2.26515	2.43776
orange1.1t02001	4.80453	5.24821	2.8638	3.08203
orange1.1t03158	0.971164	2.06729	1.7861	0.202337
orange1.1t03388	0.303444	3.14893	1.52736	0
orange1.1t04718	1.92776	2.13016	1.88674	2.03051
orange1.1t05626	35.3744	79.9413	49.7869	34.5521

## Sheet: preference in leaf
Gene	Callus	Flower	Leaf	Fruit
Cs1g15650	0.544644	2.35497	5.48283	4.05669
Cs2g03245	0.548393	1.13817	3.8644	0.297063
Cs2g29560	3.03444	4.08194	5.51546	1.82639
Cs3g15865	11.3246	9.32686	28.3876	2.31261
Cs4g15470	5.64217	6.31425	6.6822	1.79785
Cs6g08130	0.259038	0	3.25961	0.877
Cs7g05120	1.41607	1.71441	2.49469	0.958853
Cs7g05520	5.88862	4.00111	21.7006	0.854424
Cs8g11653	0	1.54413	7.30243	0.151133
Cs8g13286	38.6148	56.16	114.849	10.7957
Cs9g07615	0.586231	2.23061	4.94249	0
orange1.1t00379	2.36012	11.2253	34.6484	14.9155
orange1.1t00572	1.88429	3.25897	11.8555	2.08783
orange1.1t00798	4.58808	2.20425	8.98087	0.345187
orange1.1t01009	0.806087	1.6143	3.47012	1.14909
orange1.1t05875	2.07588	2.61115	3.08714	1.36303
orange1.1t05992	2.38962	2.06648	3.38286	2.15742
orange1.1t06043	1.9352	2.6298	11.8279	0.187195
orange1.1t06066	2.63576	0.268157	3.31671	2.83457

## Sheet: preference in fruit
Gene	Callus	Flower	Leaf	Fruit
Cs1g02065	1.44055	1.17247	1.70609	3.21318
Cs1g04115	2.0667	1.58865	1.58928	2.48784
Cs1g09635	1.38079	4.77627	4.34379	16.6423
Cs2g13285	0.232355	0.602802	0.438576	2.51732
Cs3g01756	4.18315	2.89398	3.86017	4.90966
Cs3g03335	0	88.5635	44.1843	89.1587
Cs3g07200	2.1153	0.914626	0.99817	2.50655
Cs3g16510	0.273784	0.118381	0.172259	2.41001
Cs4g11340	0.0708037	1.71441	0.534576	2.30125
Cs5g07155	1.58319	3.25161	1.24513	9.11208
Cs5g18005	1.63226	5.19444	3.61496	10.5218
Cs5g32490	2.87042	0.496452	1.806	5.44214
Cs6g01030	0	0.264934	0.771023	3.52655
Cs7g07650	1.93101	1.11326	0.404982	4.79427
Cs8g08845	10.9203	19.9982	13.9033	24.358
Cs8g11845	27.0341	24.54	13.5229	32.8587
Cs9g08510	0.151722	0.787231	3.24564	3.9039
orange1.1t00468	5.58976	4.51162	1.64124	12.3642
orange1.1t00529	1.41607	1.22458	0.890959	4.31484
orange1.1t02910	1.3988	1.20965	0.195576	2.31528
orange1.1t03941	0.36138	1.04171	0.454743	4.0783
orange1.1t05347	2.2242	0.641142	0.559765	3.41372
