# Supplementary material for: Identification, characterization and expression analysis of lineage-specific genes within sweet orange (Citrus sinensis)
Source: BMC Genomics. 2015 Nov 23;16:995. doi: 10.1186/s12864-015-2211-z (PMC4657247; doi:10.1186/s12864-015-2211-z)
Supplement: Additional file 6: Table S5. — RNA-Seq data of orphan genes in four sweet orange tissues. (XLS 191 kb) [file 12864_2015_2211_MOESM6_ESM.xls]

## Sheet: total expression data
Table S5 RNA-seq data of Orphan genes in four sweet orange tissues
Gene	Normalized expression (RPKM)
	Callus	Flower	Leaf	Fruit
Cs1g01015	2.69796	3.33304	3.55665	4.69761
Cs1g01165	0	0.910846	0.248511	0.356598
Cs1g01470	0	0	0.172444	0
Cs1g01720	0	0	0	0
Cs1g01740	0	1.05567	0	0
Cs1g02220	0	0	0	0
Cs1g02570	0	0.70649	0	0
Cs1g02610	0	0	0.7224	0
Cs1g04230	0.0971392	0.50402	0.733412	0.13155
Cs1g04485	1.59037	0.125028	0.636761	0.587386
Cs1g04500	0	0.34658	0	0
Cs1g04630	0	0.363737	0	0
Cs1g04770	0	0	0.464848	0
Cs1g05015	0.063915	0.994896	0	0
Cs1g05580	0.703348	0.486589	0.177012	0
Cs1g05800	0	0	0	0.575312
Cs1g06210	2.70413	1.11839	0.739727	4.77658
Cs1g06280	0.0844017	0.291953	0.212414	0
Cs1g07490	0	0	0	0
Cs1g07840	0	0	0	0
Cs1g08100	0.408483	0	0	0
Cs1g08535	0.953283	0.38048	1.19957	0.0993059
Cs1g08570	0.101148	0.17494	0.38184	0.136979
Cs1g08790	0	0	0	0.463961
Cs1g08830	0	0	0	0
Cs1g08860	0	0	0.356384	0
Cs1g08930	0.327206	0.282959	0	0
Cs1g09150	0	0	0	0.166275
Cs1g09408	3.21294	2.408	1.48244	1.74044
Cs1g09460	0.360019	2.49068	2.26515	4.1442
Cs1g09600	0.624738	4.05193	2.68598	10.4346
Cs1g09665	8.08702	3.68076	3.67266	6.01113
Cs1g09770	0	0	0.0902999	0
Cs1g09790	0	0	0	0
Cs1g09995	1.22545	0.605563	0.220292	1.1854
Cs1g10340	0	0	0	0
Cs1g10925	0.366929	1.90386	9.23451	1.15946
Cs1g11250	0.0601731	0	0	0
Cs1g11590	1.65946	2.00908	1.67055	1.34839
Cs1g11770	2.25045	0	0.149045	0
Cs1g12540	0	0	0	0
Cs1g13000	0	0.459218	0	0
Cs1g13280	0.363096	0.313995	0.456902	0.49172
Cs1g13450	0	0	0.45303	0.487553
Cs1g13485	1.77557	0.170607	0.744765	0.267173
Cs1g13890	0.184705	0	0	0
Cs1g14100	0.684583	1.38135	0.933234	0.0772577
Cs1g14590	0	0	0	0
Cs1g14650	0.30011	0.692072	0.629406	0.270948
Cs1g14780	0.24699	0.42718	0.6216	0
Cs1g14900	0.169929	0	0	0
Cs1g15080	0	0.363737	0.264641	0
Cs1g15910	0	0	0	0
Cs1g16186	323.385	724.53	2006.99	897.456
Cs1g16260	0.290974	0	0	0
Cs1g16425	0.832566	2.87992	1.93414	1.04077
Cs1g17123	0	0.172476	0.752924	0.405149
Cs1g18030	0.544644	0.470993	0	0
Cs1g19180	0.223591	0.77342	0	0
Cs1g19396	7.20439	0.175497	0.255371	1.7864
Cs1g19425	12.5249	10.0711	7.88038	19.1936
Cs1g20010	0.658639	0.569573	0	0.222989
Cs1g20850	0.152997	0.396923	0.288786	0
Cs1g21730	0	0	0	0
Cs1g21790	0.379305	0	0	0.171224
Cs1g24400	0	0	0	0
Cs1g24445	0.105853	0.183077	0.666	1.86355
Cs1g24560	0	0	0	0
Cs1g25115	1.09329	56.0516	127.355	2.32663
Cs1g25340	0	0	0	0
Cs1g25375	1.10248	0.381358	0.138731	0
Cs1g26220	0	0	0	0
Cs1g26880	0.202296	0	0.25456	0
Cs2g01345	1.58459	0.978796	1.28184	0.766401
Cs2g01350	0.834348	4.32913	1.57485	1.36531
Cs2g01570	0.408483	0	0	0
Cs2g02110	0	0	0	0
Cs2g02140	0	0.465031	0	0
Cs2g02700	0.614998	1.06367	0.416707	0.256264
Cs2g02800	0.334506	0	0.420926	0
Cs2g03150	0	0	0	0
Cs2g03170	0.175546	0	0	0.237732
Cs2g03320	0.351093	0.303615	0	0
Cs2g03720	1.17077	2.0249	0	0.226501
Cs2g03730	0	0.185856	0	0
Cs2g03740	0	0.18038	0	0.282477
Cs2g03850	1.89653	0	0	0
Cs2g04410	0.101632	0.175777	0	0.275269
Cs2g05760	0.178497	0.308718	0	0
Cs2g06160	0.0760421	1.97278	0	0.102979
Cs2g08345	1.09302	1.89044	1.37541	0.888132
Cs2g08500	2.93097	0.786607	1.97127	1.84775
Cs2g08585	4.06744	2.05183	1.27957	2.06561
Cs2g08740	0	0	0	0
Cs2g08945	2.19016	0.541141	0.918665	0
Cs2g09090	0.287042	0.496452	0	0
Cs2g09240	0	0.282596	0.205606	0
Cs2g10170	0	0	0	0.556754
Cs2g10650	0.192984	0.26702	0.728525	0.0522694
Cs2g11230	0.279401	0.241618	0.251132	0.0810806
Cs2g13850	0	0	0	0.18801
Cs2g13950	0	0	0.202491	0
Cs2g13970	0	0	0.438177	0
Cs2g14220	0.127958	0	0	0
Cs2g15400	0	0	0	0
Cs2g15410	0	0	0	0.463961
Cs2g15760	0.870537	0	0.438177	0
Cs2g17125	3.92661	1.35825	1.27056	2.27896
Cs2g17515	0	0.19716	0.143446	0.308754
Cs2g18050	0.816965	0	1.02803	0
Cs2g18105	5.33966	0.0871244	0	0.341094
Cs2g18475	0	0	0.170609	0.18361
Cs2g18500	0	0	0	0
Cs2g18630	0.329831	0.114092	0	0.357337
Cs2g18703	9.34476	0	0	0
Cs2g18706	2.86906	0	0	0
Cs2g19260	0.364654	0	0.114716	0.246915
Cs2g19550	0.317031	0	0	0
Cs2g20635	0.25825	1.78662	3.8184	3.84707
Cs2g21070	0	1.11326	0	0
Cs2g21085	8.66984	2.99898	5.04574	2.49498
Cs2g21210	1.29481	0.31992	1.51295	0
Cs2g21235	0.461763	7.50722	9.18076	0.750407
Cs2g21330	0	0	0	0
Cs2g21520	0	0	0	0
Cs2g21650	0	0	0.219088	0
Cs2g22095	7.91048	8.86766	7.00478	1.98383
Cs2g22185	0.340766	1.76811	0.428804	0.23074
Cs2g22330	0.426909	0	0.10744	0.115628
Cs2g22365	2.98429	0.910846	0.994046	0.713197
Cs2g22460	0.484851	7.18776	4.35795	3.84584
Cs2g22780	0.237331	0	0	0.642807
Cs2g23100	0	0	0.151868	0
Cs2g23140	0	0	0	0
Cs2g23150	0.153921	0	0	0
Cs2g23400	0	0.2939	0	0
Cs2g23450	0	0	0	0
Cs2g23583	1.6535	0.659954	0	0
Cs2g23730	0.180009	0	0	0
Cs2g23760	0.130314	0.901533	0.819901	0.88238
Cs2g24105	0	12.6762	0.256186	0.275709
Cs2g24190	0.279488	0	0.351695	0.378495
Cs2g24270	0	0	0	0.50466
Cs2g24380	0.107823	0	0.135679	0.292037
Cs2g24590	0.0506948	0.438395	0.382751	0.171632
Cs2g24780	0	0	0	0
Cs2g24850	0.772829	0.486052	0.0884083	0.285436
Cs2g24920	3.12369	0.360171	2.09638	0.282016
Cs2g25570	0	0	0	0
Cs2g25940	0	0	0.300323	0
Cs2g25960	0	0	0	0
Cs2g25970	0	0	0	0
Cs2g26120	0	0	0	0
Cs2g26500	0	0	0	0
Cs2g26510	0.0907093	0	0.0570721	0.0614212
Cs2g26560	0.33716	0	0.424266	0
Cs2g26620	0.223591	0	0	0
Cs2g26880	0	0	0	0.373579
Cs2g26890	0	0	0.468926	0
Cs2g26990	0	0	0	0.435842
Cs2g27030	0.531028	0	0.33411	1.79785
Cs2g27420	0	0	0.267288	0
Cs2g27540	3.60389	0.141661	0	0.332764
Cs2g28130	0	0	0.340494	0
Cs2g28575	0.338354	1.36546	0	1.83285
Cs2g28600	0	0.29627	0.215555	0
Cs2g28880	0.0733717	0.0634499	0.0923274	0
Cs2g28890	0	0	0	0
Cs2g28900	0	0	0.087349	0
Cs2g29205	0.324292	0.560877	0	3.07419
Cs2g29773	0	5.92347	21.2873	0
Cs2g30200	0	0	0	0
Cs2g30250	0.0939872	0	0.118269	0
Cs2g31010	0.491124	0	0.309003	0.166275
Cs2g31030	0	0	0	0
Cs2g31190	0	0	0	0
Cs3g01020	1.18006	0.680323	0.164992	0.177565
Cs3g01330	0	0	0.793924	0
Cs3g01550	0	0	0	0
Cs3g01710	0.0965505	0.0834942	0	0
Cs3g01753	0.705424	0.610032	2.36712	0.477658
Cs3g01835	0	0	0.694254	0.747158
Cs3g02190	0.149585	0.517429	0	0.405149
Cs3g02200	0	0	0	0
Cs3g02380	0	0	0	0
Cs3g02420	0	0	0	0
Cs3g02860	0.290974	0.503253	0	0.788099
Cs3g03330	0	0	0.2072	0
Cs3g03760	0	0	0.890959	0
Cs3g03810	0	0	0	0
Cs3g03900	0	0	0	0
Cs3g04180	0	0	0	0.0731949
Cs3g04210	0	0	0	0
Cs3g04515	19.6072	2.82596	1.37071	1.26442
Cs3g04660	0	0	0.141422	0.304398
Cs3g04760	0	0	0.387374	0
Cs3g04770	0.275858	0	0.173564	0.373579
Cs3g05110	0	0	0	0
Cs3g05125	0.987958	1.36698	1.11888	1.07035
Cs3g05340	0.180009	0	0	0.243776
Cs3g05600	0.653572	0.565192	0.411212	0
Cs3g05680	0	0	0	0
Cs3g05750	0	0	0	0
Cs3g06530	0	0.192343	0	0
Cs3g06810	1.44007	0	1.35909	0
Cs3g07020	0	0	0	0
Cs3g07040	2.75449	0.355524	0.465598	0.72378
Cs3g07050	0.143521	0	0	0.194362
Cs3g07390	0.123495	0.42718	0.1554	0.167242
Cs3g07680	0	0	0	0
Cs3g07980	0.295015	0	0	0
Cs3g08090	0	0	0	0
Cs3g08310	0.148539	0	0.373829	0.201158
Cs3g08360	0	0	0	0
Cs3g08750	8.94362	0	0	0
Cs3g08780	0.210308	0	0	0
Cs3g08890	0.225969	0	0.0947829	0
Cs3g08915	4.63638	1.30539	0.949754	1.02213
Cs3g09083	0.474838	0.985506	0.836519	1.02887
Cs3g09220	0.0524472	0.18142	0	0
Cs3g09290	12.9294	5.1113	2.55667	0.250136
Cs3g09850	1.83292	0.0674494	0.0981473	0
Cs3g09875	6.19026	12.9106	31.3872	1.72594
Cs3g09960	0	0	0	0
Cs3g09990	0	0	0	0
Cs3g10330	0	0.249915	0	0
Cs3g10845	3.15298	5.74023	1.46173	1.12366
Cs3g11300	0.0832984	0.432205	0.524094	0
Cs3g11800	0	0	0	0
Cs3g11810	0.0804587	0.139157	0.101245	0.108961
Cs3g11820	0	0	0	0
Cs3g11830	0.105154	0	0.132321	0
Cs3g11860	0	0	0	0
Cs3g11920	0	0	0	0
Cs3g12285	3.16948	0.577028	1.25947	1.12954
Cs3g12470	0.115441	0	0	0.156335
Cs3g12660	1.10503	0.424711	0.231752	0.0831376
Cs3g12880	0	0	0	0
Cs3g12920	0	0.536313	0	0.209968
Cs3g13270	3.12661	0	0	0
Cs3g14615	5.35229	3.6894	3.17231	14.4441
Cs3g15000	0	0.711048	0	0.185585
Cs3g15010	0.155045	0	0.195101	0.209968
Cs3g15145	0.79876	0.613997	0.670081	0
Cs3g15930	0	0	0.123459	0
Cs3g16605	10.5619	1.21782	1.32906	0
Cs3g16630	0	1.33591	0.485978	0
Cs3g17340	0	0	0	0
Cs3g17880	0	0.864411	0	0
Cs3g18510	0	0.405939	0.147673	0
Cs3g18530	0	0.270128	0	0
Cs3g19375	0	0	0.181417	0
Cs3g19520	0.408483	0	0	0.553185
Cs3g20010	0	1.55229	0	0
Cs3g20695	26.8148	0.17634	0	2.34727
Cs3g20710	11.3615	0	0	0.334484
Cs3g21420	0.275858	0	0.694254	0
Cs3g22900	0.257691	0.254679	0.37059	0.0997075
Cs3g24830	0.433492	0	0	0.293527
Cs3g24990	0.861126	0	0	0
Cs3g24995	3.0456	0.270128	0.0982676	0
Cs3g25203	1.40714	0.347673	0.758861	0
Cs3g25500	0	0	0	0.388724
Cs3g25580	0.12046	0.625023	0	0
Cs3g25715	4.27581	1.19277	0.6364	0.747158
Cs3g26200	1.74927	0.432205	0.628913	0.338419
Cs3g26330	0.342598	0	0	0
Cs3g26830	4.9605	1.31991	0.793304	0.0898691
Cs3g26930	0.0981869	0	0.247107	0.132969
Cs3g27885	3.63268	1.83251	1.33326	1.22988
Cs4g01890	21.1802	16.0043	16.0143	14.9759
Cs4g02240	0.208587	1.62342	2.4279	0.282477
Cs4g02480	0	0	0.438177	0
Cs4g03290	0.230882	0	0.29053	0
Cs4g03570	0.516675	0.297871	0.563472	0.233235
Cs4g03790	1.00194	0.34658	0.252158	0.271374
Cs4g05180	0	0.317615	0.115542	0.497388
Cs4g06070	3.29603	0.633405	1.32492	0.991917
Cs4g06915	7.48863	3.81295	1.8054	3.50684
Cs4g07050	0	0.255121	0.371233	0
Cs4g07590	0	0.39432	0	0
Cs4g07630	11.7185	0.365184	0.159416	0.343128
Cs4g08575	0.35666	1.85058	1.04721	0.805007
Cs4g08880	0	0.70649	0	0
Cs4g09210	0.577989	0	0	0
Cs4g09260	1.81735	0.0668765	0	0.209458
Cs4g10110	132.64	35.1877	13.2234	0.413695
Cs4g11060	0.127192	0	0	0
Cs4g11390	0	0	0	0
Cs4g11650	0.189653	0.328013	0	0
Cs4g11740	3.37717	2.92048	3.06533	1.537
Cs4g12230	0.348215	0	0	0
Cs4g12240	0.103784	0.717996	0	0.140549
Cs4g12455	33.3869	2.93118	1.06631	6.65587
Cs4g12550	0	0	0	0
Cs4g12630	0	0	0.468926	0
Cs4g12770	0	0	0	0
Cs4g12910	0.236012	0.408194	0	0.319618
Cs4g12940	0.208246	0	0	0.282016
Cs4g13130	0	0	0	0
Cs4g13180	0.0729935	0	0	0
Cs4g13190	0.196677	0	0	0
Cs4g13413	6.64297	6.46806	5.8824	2.26571
Cs4g13480	0.240012	0	0	0
Cs4g13500	0	0	0.438177	1.4147
Cs4g13660	0	0	0	0
Cs4g13770	0.621085	0.214839	0.156309	0.33644
Cs4g14010	0.771069	0.285771	0	0.22376
Cs4g14045	1.56598	2.70843	6.06324	1.95758
Cs4g14190	0.135294	0	0	0
Cs4g14250	0	0	0	0
Cs4g14270	0.214557	0	0.539975	0
Cs4g14470	0	0.298679	0	0
Cs4g14670	0	0	0	0.273958
Cs4g14790	0.24699	0	0	0.668967
Cs4g14845	10.0412	3.78507	2.42989	5.75312
Cs4g15030	0.354018	0	0	0
Cs4g15180	0.345384	1.19471	0.434614	1.16933
Cs4g16490	0.279488	0	0	0
Cs4g16500	0	0	0	0
Cs4g16510	0	0	0	0
Cs4g16870	0	0	0	0
Cs4g17095	14.6239	12.5852	4.53382	1.43509
Cs4g18490	0	0	0	0
Cs4g18805	10.9927	29.7068	39.9851	26.7497
Cs4g18990	0	0	0	0
Cs4g19290	0	0	0	0.176476
Cs4g20120	1.01846	1.20101	1.57285	1.63002
Cs4g20520	0	0	0	0
Cs5g01340	0.307842	0	0.387374	0
Cs5g01465	7.01541	8.42602	4.41393	3.16686
Cs5g03136	0.271163	1.9932	1.62079	0.18361
Cs5g06470	1.40793	0.532672	0.978107	0.397223
Cs5g07490	0	6.36783	0	0.191771
Cs5g07500	0.237331	0.205237	0.149323	0
Cs5g07510	0.280582	0.05392	0.15692	0.211098
Cs5g07515	0.277661	1.20057	0.174698	0.18801
Cs5g07660	0.312369	0	0	0.423024
Cs5g07720	0	0	0.424266	0
Cs5g08180	0	0	0	0.323209
Cs5g08430	2.26821	1.93841	1.81326	1.15641
Cs5g08540	0.259038	0	0.325961	0.3508
Cs5g08795	2.85789	0.267182	0.485978	1.56903
Cs5g09430	0.615684	0	0	0.416893
Cs5g09595	3.01222	2.27469	2.88286	1.03418
Cs5g10070	0	0	0	0
Cs5g10100	0.279488	0	0	0
Cs5g10540	0.229221	0.198224	0.43266	0.46563
Cs5g10790	6.59491	0.142577	0.103734	0
Cs5g11120	0.138831	0	0.174698	0.376021
Cs5g11230	0	0	0	0
Cs5g11710	6.72635	1.22458	0	0.958853
Cs5g11810	0	0	0	0
Cs5g11930	0.360019	0	0.45303	0
Cs5g12010	0.249895	0	0	0
Cs5g12380	0	0.720342	4.97889	0.282016
Cs5g12840	0.382723	0.330968	0.963199	1.81405
Cs5g13265	1.85602	1.83433	1.66823	0.957523
Cs5g13690	0	0	0	0
Cs5g14025	5.49339	1.90021	7.11012	0.850215
Cs5g14170	0	0	0	0
Cs5g14380	0.304896	0	0	1.51398
Cs5g14560	0.157341	0	0.197991	0
Cs5g14600	0.33716	0	0.424266	0
Cs5g14670	0.158516	0.27416	0	0
Cs5g15140	0.129783	0.336698	0.408281	0.263636
Cs5g15575	47.1193	117.715	82.8216	79.0041
Cs5g15645	4.12449	1.18891	1.21101	2.04804
Cs5g16020	0	0	0.438177	0.471567
Cs5g16040	0	0	0.30202	0
Cs5g16120	0	0	0	0
Cs5g16130	0	0	0	0
Cs5g16330	0	0	0	0
Cs5g16550	0	0	0	0
Cs5g16660	0	0	0	0
Cs5g16800	0	0	0	0
Cs5g17470	0.476971	0	0.120039	0
Cs5g17720	0	0	0	0
Cs5g17990	0	0	0	0
Cs5g18180	0	0	0	0
Cs5g18200	0	0	0.335508	0
Cs5g18390	0	0.565192	0.137071	0
Cs5g18760	0	0	0	0
Cs5g19250	1.39744	0	0	0
Cs5g19380	1.9987	0.406688	0.147945	0
Cs5g19780	0	0	0	0
Cs5g19870	0	0	0.347127	0
Cs5g20100	0	0	0.206666	0.222414
Cs5g20140	0	0	0	0
Cs5g20220	0	0	0	0
Cs5g21230	9.56483	2.95799	1.75358	2.05877
Cs5g21380	0	0	0	0.319618
Cs5g21440	0.225969	0	0	0
Cs5g21470	1.94204	0.209928	0.152736	0.164375
Cs5g21725	9.43656	2.75073	3.0687	2.87177
Cs5g21775	0.997904	1.72592	1.4351	1.3514
Cs5g23730	0	0	0	0
Cs5g23745	3.26189	0.40297	0.879558	1.10435
Cs5g23785	0.155803	0	0.196055	0.210995
Cs5g23820	0	0	0	0
Cs5g23870	0.999581	1.72882	1.57228	1.69209
Cs5g24925	3.10983	0.195585	0.640352	0.153144
Cs5g25765	2.85427	2.18129	1.67055	1.79785
Cs5g26790	0.429113	0	0.269988	0.290562
Cs5g27505	5.62264	4.68223	2.88252	9.0245
Cs5g27895	2.41769	5.67489	1.08654	3.04027
Cs5g28580	0	0	0	0
Cs5g28585	10.3272	0	0	0
Cs5g28655	0.872922	0.56616	0.686527	1.47768
Cs5g29410	0	0	0	0
Cs5g29500	0.18881	0.326555	0.237589	0
Cs5g30510	0.0980359	0.339115	0.246727	0.132764
Cs5g30955	0.520899	3.60367	2.6219	0.705423
Cs5g31570	0.707574	6.7668	4.45189	0.45093
Cs5g32020	0	0	0.0986302	0
Cs5g32040	0	0	0	0
Cs5g32380	0.448756	0.517429	0.941154	0.607724
Cs5g32810	0.303444	0	0.38184	0
Cs5g32860	0	0	0	0
Cs5g32960	0	0	0.514015	0
Cs5g33710	0.20578	0.593178	0.258944	0.0928921
Cs5g34470	0	0	0	0
Cs6g01220	0.762123	1.19057	0.959019	0.133174
Cs6g01360	0	0	0	0
Cs6g01460	7.70458	0.138807	0	0
Cs6g01550	0	0	0	0
Cs6g01700	0.279488	0.241694	0	0
Cs6g01770	0.109302	0	0	0.148022
Cs6g01860	0	0	0	0
Cs6g02310	0	0	0	0.296553
Cs6g02340	0	0.517429	0	0
Cs6g02600	3.31283	1.6852	0.490436	0.527809
Cs6g02850	0	0	0	0
Cs6g02970	2.81787	0.128253	0.0311041	0.0334743
Cs6g03140	0	0	1.00863	0
Cs6g03560	0.408483	0	0	0
Cs6g03586	7.77113	0.896036	1.08654	1.16933
Cs6g04410	0	0	0.411212	0
Cs6g04910	0	0	0	0
Cs6g05060	0	0.720342	0.524094	0
Cs6g05265	0.744431	2.31755	1.68616	3.02442
Cs6g05490	0.105677	0	0	0.143112
Cs6g05500	0	0	0	0
Cs6g05540	0	0	0	0
Cs6g05550	0.25287	1.31205	0	0.342448
Cs6g05720	0	0.349881	0	0.273958
Cs6g05780	0.167253	0	0	0
Cs6g06000	0	0	0	0
Cs6g06270	0	0	0	0
Cs6g06295	0	0.2939	0	0
Cs6g06340	0.772404	0	0	0
Cs6g06490	0.0704125	0.487127	0.886037	0
Cs6g06565	1.05702	0.522334	0.570045	0
Cs6g06930	0	0	0	0
Cs6g07640	0	0	0	0.479427
Cs6g07750	0	0	0	0
Cs6g08330	0	0.965364	0.234121	0.125981
Cs6g08340	0.24699	0.85436	0.3108	0
Cs6g08730	0.461763	0	0	5.00271
Cs6g08855	46.5306	39.0108	25.2071	22.6422
Cs6g09375	3.66694	0.986556	0.922861	1.32425
Cs6g09580	0	0.333977	0	0
Cs6g10675	0.447705	1.29054	1.31453	0.606301
Cs6g10870	0.749686	0	0.628913	0
Cs6g11840	0	0	0	0
Cs6g13323	0.094335	0.978941	0.0593533	0
Cs6g13390	0.171993	0	0.108214	0
Cs6g14830	0	0	0	0
Cs6g14870	0.186325	0	0	0
Cs6g15260	0	0	0	0.316105
Cs6g15400	0	0.311334	0	0
Cs6g16340	1.77275	0	0.844067	0.259539
Cs6g16390	0	0	0	0.25915
Cs6g16470	0.326786	0.565192	0	0
Cs6g17650	0	0	0.218194	0.117411
Cs6g18210	0.79406	0	0	0.268837
Cs6g18570	0	0	0	0
Cs6g18670	0	0	0.1032	0
Cs6g18690	0	0	0	0.410937
Cs6g20120	0.0813835	1.40757	0.716864	2.09405
Cs6g21220	0.551717	0.47711	0.347127	0
Cs6g21250	0.186325	0	0	0.25233
Cs6g21980	0.621085	0.214839	0.156309	0
Cs7g01010	0.0459764	0.715665	0.578545	1.183
Cs7g01030	0.141923	0.572744	0.476237	1.60165
Cs7g01540	0	0	0.247489	0.266348
Cs7g01735	8.51747	13.6401	11.6442	8.82905
Cs7g02645	0.958245	0.207166	0	0.486636
Cs7g02805	1.30714	3.20275	0.274141	0.737579
Cs7g03340	1.58253	1.2773	1.06207	0.428626
Cs7g03525	0.135437	1.99108	1.27821	2.01757
Cs7g03960	0	0.304875	0	0.238719
Cs7g04420	0.470862	0	0.197503	0
Cs7g04550	0	0.29627	0.431109	0
Cs7g05230	0	0	0.3612	0
Cs7g06110	0.451938	0.390824	0.284349	0
Cs7g06480	0.196677	0.680323	0.247489	0
Cs7g06860	0	0	0	0
Cs7g06865	0.33363	0.865542	0	0
Cs7g07020	0	0	0.272743	0
Cs7g07520	0.121032	0.627991	1.06611	0
Cs7g08510	1.26603	0	0.354024	1.3335
Cs7g08780	0.983384	0	0.247489	1.06539
Cs7g09360	0	0	0	0.429337
Cs7g09400	0.248725	0.344145	0.125193	0.0673667
Cs7g10650	0	0	0.44548	0
Cs7g10730	0.112985	0.195412	0	0.153009
Cs7g10760	0	0	0	0
Cs7g11880	0	0	0	0
Cs7g12990	0	0	0	0
Cs7g13130	1.07853	0.233171	0	0.243432
Cs7g13270	0	0	0	0
Cs7g13400	0.677907	0.781648	1.1374	1.53009
Cs7g13450	0	0	0	0
Cs7g13795	0.237184	0	0.198974	0.214136
Cs7g14220	0.187974	0	0.236538	0
Cs7g15800	0	0	0	0
Cs7g16490	5.21157	3.6874	0.596181	1.28322
Cs7g16500	0.180009	0.622669	0.45303	0
Cs7g17950	0	0	0	0
Cs7g18120	0.574084	2.31678	2.1672	0
Cs7g18330	0	0	0	0
Cs7g18510	0.387611	0	0.0975503	0
Cs7g19010	0.656941	0	0	0.296553
Cs7g19910	0.275858	0	0	0
Cs7g19930	0.758611	0	0	0
Cs7g20200	0	0	0	0
Cs7g20250	0.21823	0	0	0
Cs7g20470	0	0	0	0
Cs7g20620	0.513898	0.59254	0.215555	0
Cs7g20940	0.566429	0	0.712768	0
Cs7g21000	0	0	0	0
Cs7g21010	0	0	0	0
Cs7g21040	0.152814	0	0	0.206947
Cs7g21520	0.715992	0.41278	0	0
Cs7g21750	0	4.73015	0.344147	4.69139
Cs7g22495	0.738626	0.116135	0.168991	0.181869
Cs7g22720	0.0729935	0	0	0
Cs7g22770	0	0.437351	0	0
Cs7g23230	0	0	0	0
Cs7g23260	0	0	0	0
Cs7g23370	0.0816965	0	0	0
Cs7g23700	0.171299	0	0	0
Cs7g23710	0	0.253362	0	0
Cs7g23795	2.67745	1.85231	1.12306	1.69209
Cs7g24260	0.210308	0	0	0.284808
Cs7g24715	1.04565	0.851061	0.5418	1.41607
Cs7g25190	0	0	0	0
Cs7g25690	0.27746	0.15996	0.349142	0.250499
Cs7g25830	0	0	0	0
Cs7g26320	2.19736	9.18437	4.14757	2.23181
Cs7g26995	7.67257	0.202596	0.0737007	0.0793169
Cs7g27050	0	0	0	0
Cs7g27800	0.321835	0	0	0
Cs7g27820	0.0783804	0	0.0986302	0.212292
Cs7g28055	0.996875	1.59151	0.868444	6.33466
Cs7g28665	0	0.502488	0.121864	0
Cs7g28705	8.86871	2.55647	0.826663	0.889658
Cs7g29060	0	0.255121	0	0
Cs7g29070	0.237184	0.27348	0.0994868	0
Cs7g29090	0.0703348	0	0.044253	0.0952503
Cs7g29110	0	0	0.0706488	0
Cs7g29120	0	0	0.0802666	0.0863832
Cs7g29130	0.413117	0.625192	0.129962	0
Cs7g29150	0.246036	1.27659	0	0.166596
Cs7g29650	0	0	0	0
Cs7g29685	8.41629	4.72609	8.11491	3.70055
Cs7g30130	0	0	0.387374	0
Cs7g30810	0	0.42718	0	0
Cs7g30845	90.154	174.399	147.16	182.155
Cs7g31280	0.530144	0.733527	0	0.143589
Cs7g31510	0	0	0	0
Cs7g31780	0	0.47711	0	0
Cs7g31950	55.1583	30.2195	44.8354	52.8916
Cs8g01830	1488.56	642.724	407.283	2460.74
Cs8g02160	0	0	0	0
Cs8g04200	0	0	0.338339	0
Cs8g04820	16.0951	0.142026	0.103333	0
Cs8g05220	0	0.807417	0	0
Cs8g05690	0	0	0	0
Cs8g05920	0	0.59254	0	0
Cs8g05950	1.24725	0.588322	0.285361	0
Cs8g06035	0.620178	0.80447	1.1706	0.419936
Cs8g06495	5.93501	3.51167	2.75149	1.26907
Cs8g07120	0	0	0	0
Cs8g07665	9.9385	3.03337	1.83914	1.97928
Cs8g08130	0	0	0	0
Cs8g08150	0	0.644517	0	0
Cs8g08510	0.134437	0	0	0
Cs8g08530	0	0	0	0
Cs8g09110	0	0	0	0.140549
Cs8g09200	0	0.861034	0.626456	0.224731
Cs8g09270	6.49521	4.25062	4.85978	5.94331
Cs8g09785	0.33433	2.6599	2.48216	1.17719
Cs8g09810	0	0	0	0
Cs8g09950	0.140205	0.121246	0	0.379744
Cs8g10135	5.23218	1.75583	1.47401	3.5957
Cs8g10450	0.255917	0	0	0.693147
Cs8g10620	0	0	0	0
Cs8g10810	0.513898	0.88881	1.07777	0.231981
Cs8g10980	0	0	0	0
Cs8g11100	0	0	0	0.542747
Cs8g11170	0.143521	0	0.1806	0
Cs8g11180	0.0710405	0	0.0893939	0.192412
Cs8g11250	0	0	0	0
Cs8g11260	0.0801551	0	0	0
Cs8g11610	0.829232	0.330968	0.321066	0
Cs8g11640	0.143521	0.248226	0.3612	0.583086
Cs8g11650	0	0.2939	0	0.920499
Cs8g11740	0	0	0	0.126165
Cs8g11760	0.511834	0.44262	0	1.38629
Cs8g11910	0.191361	0	0	0
Cs8g11920	0	0	0	0
Cs8g11990	0.127319	0.330307	0.240319	0
Cs8g12160	0	0	0	0
Cs8g12340	0	0	0	0
Cs8g12360	0.147508	0.255121	0	0
Cs8g12440	0.560821	0.84872	1.05857	0.189872
Cs8g12740	0	0	0	0
Cs8g12750	0	0	0.106489	0.114604
Cs8g13380	0.255917	0	0	0
Cs8g13440	0.456798	3.81859	1.05382	0.41241
Cs8g13610	0	0	0	0
Cs8g13900	0.522322	0.301127	0	0
Cs8g13965	3.09766	1.07151	0.33411	0
Cs8g14470	0	0	0.175847	0
Cs8g14640	0.171299	0.59254	0	0
Cs8g14910	0	0.291567	0.424266	0
Cs8g14935	0	7.84358	0	0
Cs8g14940	0.806624	0.465031	2.03003	1.45649
Cs8g15160	0	0	0	0
Cs8g15310	0	0	0	0
Cs8g15490	0	0	0	0
Cs8g15630	0	0	0.438177	0
Cs8g15860	0.758611	0	0.4773	0.513671
Cs8g16025	0.456798	2.81456	13.6518	3.94367
Cs8g16995	0.918826	0.467398	0.408073	0.512364
Cs8g17373	244.797	0.162435	0.65	1.33547
Cs8g17510	0.216746	0	0	0
Cs8g17780	0	0	0	0
Cs8g18340	0	0	0	0
Cs8g18950	0.188252	0	0.236887	0.254939
Cs8g19200	0	0	0	0
Cs9g01632	6.18491	3.24154	1.88674	4.06103
Cs9g02600	0	0	0	0
Cs9g02850	0.212411	0	0	0
Cs9g02940	0	0.276222	0	0.216283
Cs9g03270	0	0	0	0
Cs9g03900	0	0.510243	0.371233	0
Cs9g03910	0	0	0	1.48788
Cs9g03960	0	0.328013	0	0
Cs9g04670	0	0.85436	0.2072	0
Cs9g05490	0	0	0.185617	0
Cs9g05710	0	0	0	0
Cs9g06050	0.249244	0	0.104545	0.112512
Cs9g06120	0.53549	0.926155	0	0.483455
Cs9g07100	3.15462	1.81869	3.96962	6.83539
Cs9g07240	0.813984	0.201118	0.292651	0
Cs9g07445	1.42969	12.7168	7.19621	4.14888
Cs9g07510	0	0	0	0
Cs9g07590	8.19832	0	0	1.51398
Cs9g08300	0	0	0	0.513671
Cs9g09250	0	0.084844	0.0617293	0.0664333
Cs9g09475	3.88256	4.37012	3.72238	6.25944
Cs9g09760	0.287042	0	0	0.388724
Cs9g09880	0	0	0	0
Cs9g09900	0	0	0	0.27223
Cs9g09910	0.0903877	0.15633	0	0.122407
Cs9g09915	1.11127	0	0.878973	0.0429979
Cs9g09960	0	0.165236	0.360658	0.776283
Cs9g09970	0	0	0	0.355131
Cs9g09980	0	3.48345	2.74563	0.0757654
Cs9g10040	0	0	0	0
Cs9g10590	0	0	0	0
Cs9g10610	0	0	0	0
Cs9g10980	0	0	0	0.50466
Cs9g11135	6.18305	1.74594	1.58785	2.05062
Cs9g11300	0	0	0.234463	0
Cs9g11600	0	0.720342	0	0
Cs9g12140	0	0	0	0
Cs9g12260	0	0	0	0
Cs9g12330	0	0	0	0
Cs9g12360	0	0	0	0
Cs9g12410	0	0	0	0.1754
Cs9g12520	0.379305	0	0.4773	0.513671
Cs9g12535	4.73619	0	0.0902999	0
Cs9g12980	0	0	0	0
Cs9g12990	0.0892483	0	0	0
Cs9g13090	0.366226	0	0	0
Cs9g13390	2.2342	1.34405	1.46682	0.13155
Cs9g13870	0.486437	0	0	0.219585
Cs9g13970	0	0	0	0.180916
Cs9g14453	1.25563	0.678648	0.790013	0
Cs9g14560	326.642	62.9785	31.8032	363.193
Cs9g14570	0	0	0	0
Cs9g14800	0.379305	0	0	0
Cs9g14810	0	0	0	0.553185
Cs9g14830	0	0	0	0
Cs9g14845	0	1.00421	0	0
Cs9g14940	0.602584	0	0	0
Cs9g14960	15.2754	0.4929	1.14757	0.231566
Cs9g15565	1.38529	3.26717	3.96178	2.8993
Cs9g15835	16.837	14.1557	10.2992	13.9342
Cs9g15935	10.368	2.34494	2.30824	0.54003
Cs9g15970	0	0	0.438177	0
Cs9g16340	0	0	0	0.276592
Cs9g16430	0	0	0	0.326882
Cs9g17030	0.474661	0.205237	0.149323	0.482105
Cs9g18150	0.0888749	0.153713	0.111836	0.120358
orange1.1t00042	0	0	0	0
orange1.1t00074	0.157341	0.272129	0	0
orange1.1t00091	0.372651	0	0	0
orange1.1t00111	0.165515	0.286266	0	0
orange1.1t00143	0	0	0.0898447	0.0483455
orange1.1t00155	0.305872	0.35268	0.898087	0.414225
orange1.1t00165	0.0728266	0	0	0.19725
orange1.1t00181	0.749686	0	0	0.338419
orange1.1t00258	0	0.667954	0	0
orange1.1t00276	0.393354	0.340162	0	0
orange1.1t00300	0	0	0	0
orange1.1t00422	0.303444	0	0.38184	0.410937
orange1.1t00489	0.509786	0.2939	0	0.46025
orange1.1t00545	10.9028	9.06231	15.3513	5.26812
orange1.1t00637	0	0	0	0
orange1.1t00658	0	0	0	0
orange1.1t00685	0	0	0	0
orange1.1t00689	0	0	0	0
orange1.1t00690	0	0	0	0
orange1.1t00696	0	0.0907845	0.0660514	0.0710847
orange1.1t00707	0	0	0	0
orange1.1t00710	0	0.667954	0	0
orange1.1t00719	0.832984	0	0	0
orange1.1t00724	0.155045	0.268157	0	0.419936
orange1.1t00737	0	0.158351	0	0
orange1.1t00739	0	0	0.376462	0.202575
orange1.1t00764	0.0992575	0	0	0
orange1.1t00765	0.262236	0.907098	0.329985	0
orange1.1t00770	0.0956806	0	0.2408	0
orange1.1t00785	0	0	0	0
orange1.1t00813	0.366226	0	0	0
orange1.1t00827	0	0	0	0
orange1.1t00843	0.0641725	0	0	0
orange1.1t00864	0	0	0	0
orange1.1t00890	0	0	0	0
orange1.1t00927	0.758611	0	0.76368	0.205469
orange1.1t00951	0	0	0	0
orange1.1t00952	0.255917	0	0	0
orange1.1t00971	0	0	0	0
orange1.1t00982	0	0	0	0
orange1.1t01004	0.186325	0	0	0
orange1.1t01014	0	0	0	0
orange1.1t01018	0	0.276222	0	0
orange1.1t01054	0	0	0	0
orange1.1t01113	0	0	0.398937	0
orange1.1t01116	0	0	0	0.35957
orange1.1t01156	0	0	0	0
orange1.1t01169	0.404592	0.349881	0	0
orange1.1t01215	0.133592	0	0.168106	0.180916
orange1.1t01229	0	0	0	0
orange1.1t01232	0	2.66448	6.69688	0.0948316
orange1.1t01248	0.331892	0	0.208819	0
orange1.1t01306	0	0	0.371233	0.399522
orange1.1t01307	0	1.58865	0.57792	0
orange1.1t01310	0.524472	3.17484	0.329985	0
orange1.1t01346	0.303444	0	0.38184	0
orange1.1t01389	0	0	0.149323	0
orange1.1t01473	0	0	0	0
orange1.1t01481	0	0	0	0
orange1.1t01484	0.139134	0	0	0.188421
orange1.1t01498	0	0	0	0
orange1.1t01520	0	0	0	0.532696
orange1.1t01565	0	0	0	0
orange1.1t01704	0.137483	0.118891	0.0865009	0.279278
orange1.1t01705	0	0	0	0.922139
orange1.1t01726	0	0	0	0
orange1.1t01801	0.287042	0	0	0
orange1.1t01820	0	0.612291	0	0
orange1.1t01857	0.249895	0	0	0
orange1.1t01925	0.163393	0	0	0.221274
orange1.1t01940	0	0	0	0
orange1.1t01982	0	1.02049	0	0
orange1.1t01999	0	0	0.347127	0
orange1.1t02018	0	0	0	1.30753
orange1.1t02019	0.393354	0	0.989955	0
orange1.1t02056	0	0	0.44548	0
orange1.1t02099	0.764068	0.264298	0	1.44863
orange1.1t02110	0.0694911	0.120188	0.0874442	0
orange1.1t02149	0	0	0	0
orange1.1t02194	0.329319	0	0.4144	0
orange1.1t02284	0	0	0	0
orange1.1t02291	0	0	0.0947829	0
orange1.1t02300	1.46951	1.84843	2.18537	0.723663
orange1.1t02322	0.354018	0	0.44548	0
orange1.1t02362	0	0.353245	0	0
orange1.1t02365	0	0	0.39307	0
orange1.1t02374	0.321835	0	0.202491	0
orange1.1t02375	0	0	0	0
orange1.1t02387	0.0734986	0.508477	1.20233	0
orange1.1t02408	0	0	0	0
orange1.1t02416	0.238565	6.09744	12.3748	0.538458
orange1.1t02434	0.172692	0	0	0
orange1.1t02451	0	0	0	0
orange1.1t02457	0	0	0	0
orange1.1t02460	0.184973	0.95976	0	0
orange1.1t02466	0	0	0	0
orange1.1t02514	0	0	0	0
orange1.1t02537	0	0	0	0.208446
orange1.1t02543	0	0	0	0
orange1.1t02549	0	0	0	0
orange1.1t02592	0	0.69316	0	0
orange1.1t02593	0.366226	0	0	0
orange1.1t02605	0.416492	0	0	0
orange1.1t02610	0	0	0	0
orange1.1t02630	0.274079	0.711048	0	0
orange1.1t02660	0	0	0	0.256836
orange1.1t02674	0.348215	0	0.219088	0
orange1.1t02688	0	0	0	0
orange1.1t02710	0.393354	0	0	0
orange1.1t02732	0.612724	0	0.771023	0
orange1.1t02766	0	0	0	0
orange1.1t02783	0	0	0.356384	0
orange1.1t02799	0	0	0.300323	0
orange1.1t02804	0.124217	0.644517	1.25047	0.16822
orange1.1t02811	0	0	0	0
orange1.1t02880	0	0	0	0.184395
orange1.1t02884	0.174107	0	0	0
orange1.1t02912	0	0	0	0
orange1.1t02913	0	0.146364	0.212978	0.229208
orange1.1t02921	0	0	0	0
orange1.1t02968	0	0	0.21383	0
orange1.1t02973	0	0.41278	0	0
orange1.1t02976	0	0	0	0
orange1.1t02984	0.424822	0	0	0
orange1.1t02985	0.500183	0.605563	0.314703	0.203211
orange1.1t03007	0	0	0.168106	0
orange1.1t03020	0.153921	0	0	0.208446
orange1.1t03026	0	0	0	0
orange1.1t03028	0	0	0	0
orange1.1t03066	0.248434	0	0	0.16822
orange1.1t03067	7.25306	0.448018	0	0.7016
orange1.1t03188	0.119332	0	0	0.161604
orange1.1t03214	0.236012	0	0	0
orange1.1t03225	0.315853	0.273141	0.496818	0
orange1.1t03308	0	0	0	0
orange1.1t03312	0	0.272129	0	0
orange1.1t03321	0	0	0	0
orange1.1t03322	0	1.8002	0.145529	0.156619
orange1.1t03367	0	0	0	0
orange1.1t03368	0.287042	0	0	0
orange1.1t03408	0.386202	0	0	0
orange1.1t03410	0	0	0	0
orange1.1t03488	0	0	0	0.143112
orange1.1t03489	0	0.16852	0	0
orange1.1t03522	0.674321	0	0	0.456597
orange1.1t03548	0	0	0	0
orange1.1t03551	0	0	0	0
orange1.1t03573	0.302006	0	0	0.40899
orange1.1t03577	0	0	0.284349	0
orange1.1t03633	2.82982	0.18127	0.395656	0.709678
orange1.1t03662	0	0	0	0
orange1.1t03705	0	0	0	0
orange1.1t03716	0	0	0	0
orange1.1t03768	0	0	0	0.296553
orange1.1t03790	4.68959	0	0	1.12074
orange1.1t03791	7.67576	0	0	1.56903
orange1.1t03793	2.98197	0	0	0.438946
orange1.1t03796	3.04896	0	0	1.51398
orange1.1t03821	0.262236	0.453549	0	0.710262
orange1.1t03826	0	0	0	0
orange1.1t03828	0.290974	0.503253	0	1.18215
orange1.1t03842	0.275858	1.90844	0.347127	0.373579
orange1.1t03851	0.279488	0	0	0.567742
orange1.1t03856	0	0	0	0
orange1.1t03858	0	0	0	0
orange1.1t03864	1.21958	1.05466	0.639445	0.412903
orange1.1t03870	1.64979	0	0	0.279278
orange1.1t03885	0	0	0.411212	0
orange1.1t03908	0	0	0	0
orange1.1t03911	0	0	0	0
orange1.1t03934	0	0	0.122049	0
orange1.1t03942	0.211354	0	0.132979	0.57245
orange1.1t03945	0	0.47711	0	0
orange1.1t03968	0.420616	0	0.264641	0
orange1.1t04021	0	0	0	0
orange1.1t04044	0	1.66988	0	0.435842
orange1.1t04096	0	0	0.148493	0
orange1.1t04156	0.272322	0	0	0
orange1.1t04165	0	0.200751	0.584236	0.157189
orange1.1t04198	1.17077	2.60344	0	0
orange1.1t04227	0	0	0	0
orange1.1t04229	0	0	0	0
orange1.1t04247	0.33716	0	0	0
orange1.1t04373	0	0.644517	0.468926	0
orange1.1t04382	0.813984	0	0.146325	0
orange1.1t04392	0	0	0	0
orange1.1t04429	0	0	0	0
orange1.1t04437	0	0	0	0
orange1.1t04482	0	0	0.39307	0
orange1.1t04556	0	0	0	0
orange1.1t04557	0	0	0	0
orange1.1t04623	0.321835	0	0.404982	0
orange1.1t04624	0	0	0	0
orange1.1t04680	0	0	0	0
orange1.1t04725	0	0	1.00233	0
orange1.1t04770	1.17643	0.67823	0.493454	0.398293
orange1.1t04804	0.277863	0.320385	0.58275	0
orange1.1t04816	0	0	0	0
orange1.1t04836	0.208246	0	0.262047	0
orange1.1t04838	0	0	0.494977	0
orange1.1t04850	0	0	0	0
orange1.1t04853	0	0	0	0.18361
orange1.1t05020	0	0	0	0
orange1.1t05024	0.317031	0.54832	0	0.214669
orange1.1t05026	0	0	0	0
orange1.1t05032	0.253373	0	0	0
orange1.1t05044	0	0	0	0
orange1.1t05073	8.57097	29.6478	15.4746	1.51398
orange1.1t05085	0.237774	0	0.299203	0
orange1.1t05090	0	0	0	0
orange1.1t05106	0	0	0	0
orange1.1t05116	0.416492	0	0	0
orange1.1t05129	0.849644	0	0.356384	1.15062
orange1.1t05135	6.64414	0.522334	0.38003	0.817979
orange1.1t05151	0	0	0	0
orange1.1t05166	0.604012	0	0.76006	0
orange1.1t05181	0.307842	0	0	0
orange1.1t05325	0	0	0	0
orange1.1t05356	0	0	0.921682	0
orange1.1t05361	0	2.20425	0	0
orange1.1t05363	0	0	0	0
orange1.1t05365	0	0	0	0
orange1.1t05368	0	0	0	0
orange1.1t05381	0	0	0	0.560369
orange1.1t05386	0	0	0	0.302796
orange1.1t05388	0	0	0	0
orange1.1t05391	0	0	0.460841	0.991917
orange1.1t05398	0	0	0	0
orange1.1t05403	0	0	0	0
orange1.1t05445	0	0	0	0
orange1.1t05468	0	0	0	0
orange1.1t05482	0	0.319456	0.929697	0
orange1.1t05487	0	0.565192	0.411212	0
orange1.1t05493	0	0	0	0
orange1.1t05523	0	0	0	0
orange1.1t05527	0	0	0	0
orange1.1t05542	0	0	0	0
orange1.1t05549	0.408483	0	0	0
orange1.1t05558	0	0	0	0
orange1.1t05565	0	0	0	0
orange1.1t05573	0	0	0	0
orange1.1t05577	0.849644	0	0	0
orange1.1t05596	0	0.489833	0	0
orange1.1t05600	0	0	0	0
orange1.1t05603	0	0	0	0
orange1.1t05610	0	0	0	0
orange1.1t05611	0	0	0	0
orange1.1t05614	0.416492	0	0	0
orange1.1t05617	0	0	0	0.479427
orange1.1t05618	0	0	0	0
orange1.1t05620	0	0	0	0
orange1.1t05629	0	0	0	0
orange1.1t05648	0	0	0	0
orange1.1t05662	0	0	0	0
orange1.1t05664	0	0	0	0
orange1.1t05666	0	0	0	0
orange1.1t05698	0	0	0	0
orange1.1t05701	8.46955	0	0.507509	0.546182
orange1.1t05717	1.6031	0	0	0
orange1.1t05718	0	0	0	0
orange1.1t05722	3.29087	0	0	0.810299
orange1.1t05729	0	0	0	0
orange1.1t05748	0.331892	0	0	0
orange1.1t05750	0.293656	0	0	0
orange1.1t05757	0	0	0	0
orange1.1t05758	0	0	0	0
orange1.1t05762	0	0	0	1.04602
orange1.1t05784	0.372651	0	0	0
orange1.1t05785	0	0	0	0
orange1.1t05788	0.531028	0	0	0
orange1.1t05789	0	0	0	0
orange1.1t05799	0	0	0	0
orange1.1t05801	0	0	0	0
orange1.1t05802	0	0.545606	0	0
orange1.1t05813	0	0	0	0
orange1.1t05815	0	0	0	0
orange1.1t05824	0	0	0	0
orange1.1t05828	0	0	0	0
orange1.1t05829	9.5095	0.166694	0.0404267	0.108768
orange1.1t05830	0.0543714	4.88997	2.32623	1.32538
orange1.1t05836	1.62094	0.175218	0.127482	0
orange1.1t05839	0	0	0	0
orange1.1t05840	1.78069	0	0	0.172249
orange1.1t05841	2.13201	2.66312	2.83186	2.08524
orange1.1t05843	6.87394	3.53451	1.63646	2.76754
orange1.1t05847	3.58676	1.3696	1.05508	0.883154
orange1.1t05867	4.04592	2.6241	2.5456	1.36979
orange1.1t05869	1.36388	2.48994	1.62089	1.02612
orange1.1t05877	0.281339	0.973178	0.708047	0.952503
orange1.1t05881	3.35922	5.72189	8.58225	8.61589
orange1.1t05895	0.18853	0.978216	0	0
orange1.1t05896	0.18129	2.97871	4.3344	1.35031
orange1.1t05901	4.94405	3.48372	3.22589	1.73586
orange1.1t05904	0.19749	0.967774	0.621279	0.757772
orange1.1t05905	3.65759	0.984039	1.53418	1.9813
orange1.1t05908	0.15355	0.531144	0.57966	1.03972
orange1.1t05909	1.72791	0.633925	0.92244	0.141819
orange1.1t05916	3.8279	4.41369	4.7224	2.74442
orange1.1t05921	0.224972	0.680924	1.0616	0.533166
orange1.1t05922	5.60309	2.29951	2.74856	0.771655
orange1.1t05923	1.94171	0.915892	1.11061	0.956197
orange1.1t05928	0	0.978216	0.237238	1.78721
orange1.1t05939	6.52588	0.331965	0.724575	0.77979
orange1.1t05949	3.0487	3.20139	3.83634	4.01809
orange1.1t05953	0.853437	0.24601	0.0894937	0.192627
orange1.1t05956	2.54685	2.2474	3.27024	3.44906
orange1.1t05957	0.266625	0.115285	0.251631	0.63188
orange1.1t05964	0.3657	0.948744	0.46018	1.23812
orange1.1t05965	0.0934359	1.45442	0.117575	0.126535
orange1.1t05971	10.7543	4.07166	4.10694	1.08686
orange1.1t05977	2.73924	2.49349	3.08409	1.26907
orange1.1t05979	0.518919	0.179499	2.48134	0.281097
orange1.1t05983	0.805056	1.60659	1.63646	1.09024
orange1.1t05984	0.171299	0.88881	1.07777	0.927923
orange1.1t05997	4.27299	1.60659	0.701338	0.754783
orange1.1t06007	0.117571	0.203344	0.591781	0.636877
orange1.1t06008	1.97694	0.113974	0	0.892418
orange1.1t06011	2.35597	1.94036	3.10581	2.4309
orange1.1t06020	4.05763	1.11648	0.928351	2.24796
orange1.1t06025	0.875922	0.757473	1.74518	0.0988509
orange1.1t06026	188.185	191.918	129.017	656.278
orange1.1t06035	7.12518	0.232516	0.676678	0.364122
orange1.1t06042	1.07038	2.59178	6.01622	0
orange1.1t06058	6.58271	3.63853	4.78215	3.2166
orange1.1t06061	3.21594	1.85404	0.899286	0
orange1.1t06062	1.62751	1.94875	2.20552	2.0345
orange1.1t06063	0.783082	0.169297	0.615871	0.13256
orange1.1t06067	0.344916	2.3862	3.2552	5.72198
orange1.1t06068	1.31493	7.52243	8.01864	25.4781
orange1.1t06073	0.497838	0.574023	1.46173	0.674194

## Sheet: express in all four tissues
Gene	Callus	Flower	Leaf	Fruit
Cs1g01015	2.69796	3.33304	3.55665	4.69761
Cs1g04230	0.0971392	0.50402	0.733412	0.13155
Cs1g04485	1.59037	0.125028	0.636761	0.587386
Cs1g06210	2.70413	1.11839	0.739727	4.77658
Cs1g08535	0.953283	0.38048	1.19957	0.0993059
Cs1g08570	0.101148	0.17494	0.38184	0.136979
Cs1g09408	3.21294	2.408	1.48244	1.74044
Cs1g09460	0.360019	2.49068	2.26515	4.1442
Cs1g09600	0.624738	4.05193	2.68598	10.4346
Cs1g09665	8.08702	3.68076	3.67266	6.01113
Cs1g09995	1.22545	0.605563	0.220292	1.1854
Cs1g10925	0.366929	1.90386	9.23451	1.15946
Cs1g11590	1.65946	2.00908	1.67055	1.34839
Cs1g13280	0.363096	0.313995	0.456902	0.49172
Cs1g13485	1.77557	0.170607	0.744765	0.267173
Cs1g14100	0.684583	1.38135	0.933234	0.0772577
Cs1g14650	0.30011	0.692072	0.629406	0.270948
Cs1g16186	323.385	724.53	2006.99	897.456
Cs1g16425	0.832566	2.87992	1.93414	1.04077
Cs1g19396	7.20439	0.175497	0.255371	1.7864
Cs1g19425	12.5249	10.0711	7.88038	19.1936
Cs1g24445	0.105853	0.183077	0.666	1.86355
Cs1g25115	1.09329	56.0516	127.355	2.32663
Cs2g01345	1.58459	0.978796	1.28184	0.766401
Cs2g01350	0.834348	4.32913	1.57485	1.36531
Cs2g02700	0.614998	1.06367	0.416707	0.256264
Cs2g08345	1.09302	1.89044	1.37541	0.888132
Cs2g08500	2.93097	0.786607	1.97127	1.84775
Cs2g08585	4.06744	2.05183	1.27957	2.06561
Cs2g10650	0.192984	0.26702	0.728525	0.0522694
Cs2g11230	0.279401	0.241618	0.251132	0.0810806
Cs2g17125	3.92661	1.35825	1.27056	2.27896
Cs2g20635	0.25825	1.78662	3.8184	3.84707
Cs2g21085	8.66984	2.99898	5.04574	2.49498
Cs2g21235	0.461763	7.50722	9.18076	0.750407
Cs2g22095	7.91048	8.86766	7.00478	1.98383
Cs2g22185	0.340766	1.76811	0.428804	0.23074
Cs2g22365	2.98429	0.910846	0.994046	0.713197
Cs2g22460	0.484851	7.18776	4.35795	3.84584
Cs2g23760	0.130314	0.901533	0.819901	0.88238
Cs2g24590	0.0506948	0.438395	0.382751	0.171632
Cs2g24850	0.772829	0.486052	0.0884083	0.285436
Cs2g24920	3.12369	0.360171	2.09638	0.282016
Cs3g01020	1.18006	0.680323	0.164992	0.177565
Cs3g01753	0.705424	0.610032	2.36712	0.477658
Cs3g04515	19.6072	2.82596	1.37071	1.26442
Cs3g05125	0.987958	1.36698	1.11888	1.07035
Cs3g07040	2.75449	0.355524	0.465598	0.72378
Cs3g07390	0.123495	0.42718	0.1554	0.167242
Cs3g08915	4.63638	1.30539	0.949754	1.02213
Cs3g09083	0.474838	0.985506	0.836519	1.02887
Cs3g09290	12.9294	5.1113	2.55667	0.250136
Cs3g09875	6.19026	12.9106	31.3872	1.72594
Cs3g10845	3.15298	5.74023	1.46173	1.12366
Cs3g11810	0.0804587	0.139157	0.101245	0.108961
Cs3g12285	3.16948	0.577028	1.25947	1.12954
Cs3g12660	1.10503	0.424711	0.231752	0.0831376
Cs3g14615	5.35229	3.6894	3.17231	14.4441
Cs3g22900	0.257691	0.254679	0.37059	0.0997075
Cs3g25715	4.27581	1.19277	0.6364	0.747158
Cs3g26200	1.74927	0.432205	0.628913	0.338419
Cs3g26830	4.9605	1.31991	0.793304	0.0898691
Cs3g27885	3.63268	1.83251	1.33326	1.22988
Cs4g01890	21.1802	16.0043	16.0143	14.9759
Cs4g02240	0.208587	1.62342	2.4279	0.282477
Cs4g03570	0.516675	0.297871	0.563472	0.233235
Cs4g03790	1.00194	0.34658	0.252158	0.271374
Cs4g06070	3.29603	0.633405	1.32492	0.991917
Cs4g06915	7.48863	3.81295	1.8054	3.50684
Cs4g07630	11.7185	0.365184	0.159416	0.343128
Cs4g08575	0.35666	1.85058	1.04721	0.805007
Cs4g10110	132.64	35.1877	13.2234	0.413695
Cs4g11740	3.37717	2.92048	3.06533	1.537
Cs4g12455	33.3869	2.93118	1.06631	6.65587
Cs4g13413	6.64297	6.46806	5.8824	2.26571
Cs4g13770	0.621085	0.214839	0.156309	0.33644
Cs4g14045	1.56598	2.70843	6.06324	1.95758
Cs4g14845	10.0412	3.78507	2.42989	5.75312
Cs4g15180	0.345384	1.19471	0.434614	1.16933
Cs4g17095	14.6239	12.5852	4.53382	1.43509
Cs4g18805	10.9927	29.7068	39.9851	26.7497
Cs4g20120	1.01846	1.20101	1.57285	1.63002
Cs5g01465	7.01541	8.42602	4.41393	3.16686
Cs5g03136	0.271163	1.9932	1.62079	0.18361
Cs5g06470	1.40793	0.532672	0.978107	0.397223
Cs5g07510	0.280582	0.05392	0.15692	0.211098
Cs5g07515	0.277661	1.20057	0.174698	0.18801
Cs5g08430	2.26821	1.93841	1.81326	1.15641
Cs5g08795	2.85789	0.267182	0.485978	1.56903
Cs5g09595	3.01222	2.27469	2.88286	1.03418
Cs5g10540	0.229221	0.198224	0.43266	0.46563
Cs5g12840	0.382723	0.330968	0.963199	1.81405
Cs5g13265	1.85602	1.83433	1.66823	0.957523
Cs5g14025	5.49339	1.90021	7.11012	0.850215
Cs5g15140	0.129783	0.336698	0.408281	0.263636
Cs5g15575	47.1193	117.715	82.8216	79.0041
Cs5g15645	4.12449	1.18891	1.21101	2.04804
Cs5g21230	9.56483	2.95799	1.75358	2.05877
Cs5g21470	1.94204	0.209928	0.152736	0.164375
Cs5g21725	9.43656	2.75073	3.0687	2.87177
Cs5g21775	0.997904	1.72592	1.4351	1.3514
Cs5g23745	3.26189	0.40297	0.879558	1.10435
Cs5g23870	0.999581	1.72882	1.57228	1.69209
Cs5g24925	3.10983	0.195585	0.640352	0.153144
Cs5g25765	2.85427	2.18129	1.67055	1.79785
Cs5g27505	5.62264	4.68223	2.88252	9.0245
Cs5g27895	2.41769	5.67489	1.08654	3.04027
Cs5g28655	0.872922	0.56616	0.686527	1.47768
Cs5g30510	0.0980359	0.339115	0.246727	0.132764
Cs5g30955	0.520899	3.60367	2.6219	0.705423
Cs5g31570	0.707574	6.7668	4.45189	0.45093
Cs5g32380	0.448756	0.517429	0.941154	0.607724
Cs5g33710	0.20578	0.593178	0.258944	0.0928921
Cs6g01220	0.762123	1.19057	0.959019	0.133174
Cs6g02600	3.31283	1.6852	0.490436	0.527809
Cs6g02970	2.81787	0.128253	0.0311041	0.0334743
Cs6g03586	7.77113	0.896036	1.08654	1.16933
Cs6g05265	0.744431	2.31755	1.68616	3.02442
Cs6g08855	46.5306	39.0108	25.2071	22.6422
Cs6g09375	3.66694	0.986556	0.922861	1.32425
Cs6g10675	0.447705	1.29054	1.31453	0.606301
Cs6g20120	0.0813835	1.40757	0.716864	2.09405
Cs7g01010	0.0459764	0.715665	0.578545	1.183
Cs7g01030	0.141923	0.572744	0.476237	1.60165
Cs7g01735	8.51747	13.6401	11.6442	8.82905
Cs7g02805	1.30714	3.20275	0.274141	0.737579
Cs7g03340	1.58253	1.2773	1.06207	0.428626
Cs7g03525	0.135437	1.99108	1.27821	2.01757
Cs7g09400	0.248725	0.344145	0.125193	0.0673667
Cs7g13400	0.677907	0.781648	1.1374	1.53009
Cs7g16490	5.21157	3.6874	0.596181	1.28322
Cs7g22495	0.738626	0.116135	0.168991	0.181869
Cs7g23795	2.67745	1.85231	1.12306	1.69209
Cs7g24715	1.04565	0.851061	0.5418	1.41607
Cs7g25690	0.27746	0.15996	0.349142	0.250499
Cs7g26320	2.19736	9.18437	4.14757	2.23181
Cs7g26995	7.67257	0.202596	0.0737007	0.0793169
Cs7g28055	0.996875	1.59151	0.868444	6.33466
Cs7g28705	8.86871	2.55647	0.826663	0.889658
Cs7g29685	8.41629	4.72609	8.11491	3.70055
Cs7g30845	90.154	174.399	147.16	182.155
Cs7g31950	55.1583	30.2195	44.8354	52.8916
Cs8g01830	1488.56	642.724	407.283	2460.74
Cs8g06035	0.620178	0.80447	1.1706	0.419936
Cs8g06495	5.93501	3.51167	2.75149	1.26907
Cs8g07665	9.9385	3.03337	1.83914	1.97928
Cs8g09270	6.49521	4.25062	4.85978	5.94331
Cs8g09785	0.33433	2.6599	2.48216	1.17719
Cs8g10135	5.23218	1.75583	1.47401	3.5957
Cs8g10810	0.513898	0.88881	1.07777	0.231981
Cs8g11640	0.143521	0.248226	0.3612	0.583086
Cs8g12440	0.560821	0.84872	1.05857	0.189872
Cs8g13440	0.456798	3.81859	1.05382	0.41241
Cs8g14940	0.806624	0.465031	2.03003	1.45649
Cs8g16025	0.456798	2.81456	13.6518	3.94367
Cs8g16995	0.918826	0.467398	0.408073	0.512364
Cs8g17373	244.797	0.162435	0.65	1.33547
Cs9g01632	6.18491	3.24154	1.88674	4.06103
Cs9g07100	3.15462	1.81869	3.96962	6.83539
Cs9g07445	1.42969	12.7168	7.19621	4.14888
Cs9g09475	3.88256	4.37012	3.72238	6.25944
Cs9g11135	6.18305	1.74594	1.58785	2.05062
Cs9g13390	2.2342	1.34405	1.46682	0.13155
Cs9g14560	326.642	62.9785	31.8032	363.193
Cs9g14960	15.2754	0.4929	1.14757	0.231566
Cs9g15565	1.38529	3.26717	3.96178	2.8993
Cs9g15835	16.837	14.1557	10.2992	13.9342
Cs9g15935	10.368	2.34494	2.30824	0.54003
Cs9g17030	0.474661	0.205237	0.149323	0.482105
Cs9g18150	0.0888749	0.153713	0.111836	0.120358
orange1.1t00155	0.305872	0.35268	0.898087	0.414225
orange1.1t00545	10.9028	9.06231	15.3513	5.26812
orange1.1t01704	0.137483	0.118891	0.0865009	0.279278
orange1.1t02300	1.46951	1.84843	2.18537	0.723663
orange1.1t02416	0.238565	6.09744	12.3748	0.538458
orange1.1t02804	0.124217	0.644517	1.25047	0.16822
orange1.1t02985	0.500183	0.605563	0.314703	0.203211
orange1.1t03633	2.82982	0.18127	0.395656	0.709678
orange1.1t03842	0.275858	1.90844	0.347127	0.373579
orange1.1t03864	1.21958	1.05466	0.639445	0.412903
orange1.1t04770	1.17643	0.67823	0.493454	0.398293
orange1.1t05073	8.57097	29.6478	15.4746	1.51398
orange1.1t05135	6.64414	0.522334	0.38003	0.817979
orange1.1t05829	9.5095	0.166694	0.0404267	0.108768
orange1.1t05830	0.0543714	4.88997	2.32623	1.32538
orange1.1t05841	2.13201	2.66312	2.83186	2.08524
orange1.1t05843	6.87394	3.53451	1.63646	2.76754
orange1.1t05847	3.58676	1.3696	1.05508	0.883154
orange1.1t05867	4.04592	2.6241	2.5456	1.36979
orange1.1t05869	1.36388	2.48994	1.62089	1.02612
orange1.1t05877	0.281339	0.973178	0.708047	0.952503
orange1.1t05881	3.35922	5.72189	8.58225	8.61589
orange1.1t05896	0.18129	2.97871	4.3344	1.35031
orange1.1t05901	4.94405	3.48372	3.22589	1.73586
orange1.1t05904	0.19749	0.967774	0.621279	0.757772
orange1.1t05905	3.65759	0.984039	1.53418	1.9813
orange1.1t05908	0.15355	0.531144	0.57966	1.03972
orange1.1t05909	1.72791	0.633925	0.92244	0.141819
orange1.1t05916	3.8279	4.41369	4.7224	2.74442
orange1.1t05921	0.224972	0.680924	1.0616	0.533166
orange1.1t05922	5.60309	2.29951	2.74856	0.771655
orange1.1t05923	1.94171	0.915892	1.11061	0.956197
orange1.1t05939	6.52588	0.331965	0.724575	0.77979
orange1.1t05949	3.0487	3.20139	3.83634	4.01809
orange1.1t05953	0.853437	0.24601	0.0894937	0.192627
orange1.1t05956	2.54685	2.2474	3.27024	3.44906
orange1.1t05957	0.266625	0.115285	0.251631	0.63188
orange1.1t05964	0.3657	0.948744	0.46018	1.23812
orange1.1t05965	0.0934359	1.45442	0.117575	0.126535
orange1.1t05971	10.7543	4.07166	4.10694	1.08686
orange1.1t05977	2.73924	2.49349	3.08409	1.26907
orange1.1t05979	0.518919	0.179499	2.48134	0.281097
orange1.1t05983	0.805056	1.60659	1.63646	1.09024
orange1.1t05984	0.171299	0.88881	1.07777	0.927923
orange1.1t05997	4.27299	1.60659	0.701338	0.754783
orange1.1t06007	0.117571	0.203344	0.591781	0.636877
orange1.1t06011	2.35597	1.94036	3.10581	2.4309
orange1.1t06020	4.05763	1.11648	0.928351	2.24796
orange1.1t06025	0.875922	0.757473	1.74518	0.0988509
orange1.1t06026	188.185	191.918	129.017	656.278
orange1.1t06035	7.12518	0.232516	0.676678	0.364122
orange1.1t06058	6.58271	3.63853	4.78215	3.2166
orange1.1t06062	1.62751	1.94875	2.20552	2.0345
orange1.1t06063	0.783082	0.169297	0.615871	0.13256
orange1.1t06067	0.344916	2.3862	3.2552	5.72198
orange1.1t06068	1.31493	7.52243	8.01864	25.4781
orange1.1t06073	0.497838	0.574023	1.46173	0.674194

## Sheet: constitutive expression
Gene	Callus	Flower	Leaf	Fruit
Cs1g01015	2.69796	3.33304	3.55665	4.69761
Cs1g09665	8.08702	3.68076	3.67266	6.01113
Cs1g16186	323.385	724.53	2006.99	897.456
Cs1g19425	12.5249	10.0711	7.88038	19.1936
Cs2g21085	8.66984	2.99898	5.04574	2.49498
Cs3g14615	5.35229	3.6894	3.17231	14.4441
Cs4g01890	21.1802	16.0043	16.0143	14.9759
Cs4g13413	6.64297	6.46806	5.8824	2.26571
Cs4g14845	10.0412	3.78507	2.42989	5.75312
Cs4g18805	10.9927	29.7068	39.9851	26.7497
Cs5g01465	7.01541	8.42602	4.41393	3.16686
Cs5g15575	47.1193	117.715	82.8216	79.0041
Cs5g21725	9.43656	2.75073	3.0687	2.87177
Cs5g27505	5.62264	4.68223	2.88252	9.0245
Cs6g08855	46.5306	39.0108	25.2071	22.6422
Cs7g01735	8.51747	13.6401	11.6442	8.82905
Cs7g26320	2.19736	9.18437	4.14757	2.23181
Cs7g29685	8.41629	4.72609	8.11491	3.70055
Cs7g30845	90.154	174.399	147.16	182.155
Cs7g31950	55.1583	30.2195	44.8354	52.8916
Cs8g01830	1488.56	642.724	407.283	2460.74
Cs8g09270	6.49521	4.25062	4.85978	5.94331
Cs9g09475	3.88256	4.37012	3.72238	6.25944
Cs9g14560	326.642	62.9785	31.8032	363.193
Cs9g15835	16.837	14.1557	10.2992	13.9342
orange1.1t00545	10.9028	9.06231	15.3513	5.26812
orange1.1t05841	2.13201	2.66312	2.83186	2.08524
orange1.1t05881	3.35922	5.72189	8.58225	8.61589
orange1.1t05916	3.8279	4.41369	4.7224	2.74442
orange1.1t05949	3.0487	3.20139	3.83634	4.01809
orange1.1t05956	2.54685	2.2474	3.27024	3.44906
orange1.1t06026	188.185	191.918	129.017	656.278
orange1.1t06058	6.58271	3.63853	4.78215	3.2166

## Sheet: preference in callus
Gene	Callus	Flower	Leaf	Fruit
Cs1g09408	3.21294	2.408	1.48244	1.74044
Cs1g09665	8.08702	3.68076	3.67266	6.01113
Cs1g11770	2.25045	0	0.149045	0
Cs1g19396	7.20439	0.175497	0.255371	1.7864
Cs2g08500	2.93097	0.786607	1.97127	1.84775
Cs2g08585	4.06744	2.05183	1.27957	2.06561
Cs2g08945	2.19016	0.541141	0.918665	0
Cs2g17125	3.92661	1.35825	1.27056	2.27896
Cs2g18105	5.33966	0.0871244	0	0.341094
Cs2g18703	9.34476	0	0	0
Cs2g18706	2.86906	0	0	0
Cs2g21085	8.66984	2.99898	5.04574	2.49498
Cs2g22365	2.98429	0.910846	0.994046	0.713197
Cs2g24920	3.12369	0.360171	2.09638	0.282016
Cs2g27540	3.60389	0.141661	0	0.332764
Cs3g04515	19.6072	2.82596	1.37071	1.26442
Cs3g07040	2.75449	0.355524	0.465598	0.72378
Cs3g08750	8.94362	0	0	0
Cs3g08915	4.63638	1.30539	0.949754	1.02213
Cs3g09290	12.9294	5.1113	2.55667	0.250136
Cs3g12285	3.16948	0.577028	1.25947	1.12954
Cs3g13270	3.12661	0	0	0
Cs3g16605	10.5619	1.21782	1.32906	0
Cs3g20695	26.8148	0.17634	0	2.34727
Cs3g20710	11.3615	0	0	0.334484
Cs3g24995	3.0456	0.270128	0.0982676	0
Cs3g25715	4.27581	1.19277	0.6364	0.747158
Cs3g26830	4.9605	1.31991	0.793304	0.0898691
Cs3g27885	3.63268	1.83251	1.33326	1.22988
Cs4g01890	21.1802	16.0043	16.0143	14.9759
Cs4g06070	3.29603	0.633405	1.32492	0.991917
Cs4g06915	7.48863	3.81295	1.8054	3.50684
Cs4g07630	11.7185	0.365184	0.159416	0.343128
Cs4g10110	132.64	35.1877	13.2234	0.413695
Cs4g11740	3.37717	2.92048	3.06533	1.537
Cs4g12455	33.3869	2.93118	1.06631	6.65587
Cs4g13413	6.64297	6.46806	5.8824	2.26571
Cs4g14845	10.0412	3.78507	2.42989	5.75312
Cs4g17095	14.6239	12.5852	4.53382	1.43509
Cs5g08430	2.26821	1.93841	1.81326	1.15641
Cs5g08795	2.85789	0.267182	0.485978	1.56903
Cs5g09595	3.01222	2.27469	2.88286	1.03418
Cs5g10790	6.59491	0.142577	0.103734	0
Cs5g11710	6.72635	1.22458	0	0.958853
Cs5g15645	4.12449	1.18891	1.21101	2.04804
Cs5g21230	9.56483	2.95799	1.75358	2.05877
Cs5g21725	9.43656	2.75073	3.0687	2.87177
Cs5g23745	3.26189	0.40297	0.879558	1.10435
Cs5g24925	3.10983	0.195585	0.640352	0.153144
Cs5g25765	2.85427	2.18129	1.67055	1.79785
Cs5g28585	10.3272	0	0	0
Cs6g01460	7.70458	0.138807	0	0
Cs6g02600	3.31283	1.6852	0.490436	0.527809
Cs6g02970	2.81787	0.128253	0.0311041	0.0334743
Cs6g03586	7.77113	0.896036	1.08654	1.16933
Cs6g08855	46.5306	39.0108	25.2071	22.6422
Cs6g09375	3.66694	0.986556	0.922861	1.32425
Cs7g16490	5.21157	3.6874	0.596181	1.28322
Cs7g23795	2.67745	1.85231	1.12306	1.69209
Cs7g26995	7.67257	0.202596	0.0737007	0.0793169
Cs7g28705	8.86871	2.55647	0.826663	0.889658
Cs7g29685	8.41629	4.72609	8.11491	3.70055
Cs7g31950	55.1583	30.2195	44.8354	52.8916
Cs8g04820	16.0951	0.142026	0.103333	0
Cs8g06495	5.93501	3.51167	2.75149	1.26907
Cs8g07665	9.9385	3.03337	1.83914	1.97928
Cs8g09270	6.49521	4.25062	4.85978	5.94331
Cs8g10135	5.23218	1.75583	1.47401	3.5957
Cs8g13965	3.09766	1.07151	0.33411	0
Cs8g17373	244.797	0.162435	0.65	1.33547
Cs9g01632	6.18491	3.24154	1.88674	4.06103
Cs9g07590	8.19832	0	0	1.51398
Cs9g11135	6.18305	1.74594	1.58785	2.05062
Cs9g12535	4.73619	0	0.0902999	0
Cs9g13390	2.2342	1.34405	1.46682	0.13155
Cs9g14960	15.2754	0.4929	1.14757	0.231566
Cs9g15835	16.837	14.1557	10.2992	13.9342
Cs9g15935	10.368	2.34494	2.30824	0.54003
orange1.1t03067	7.25306	0.448018	0	0.7016
orange1.1t03633	2.82982	0.18127	0.395656	0.709678
orange1.1t03790	4.68959	0	0	1.12074
orange1.1t03791	7.67576	0	0	1.56903
orange1.1t03793	2.98197	0	0	0.438946
orange1.1t03796	3.04896	0	0	1.51398
orange1.1t05135	6.64414	0.522334	0.38003	0.817979
orange1.1t05701	8.46955	0	0.507509	0.546182
orange1.1t05722	3.29087	0	0	0.810299
orange1.1t05829	9.5095	0.166694	0.0404267	0.108768
orange1.1t05843	6.87394	3.53451	1.63646	2.76754
orange1.1t05847	3.58676	1.3696	1.05508	0.883154
orange1.1t05867	4.04592	2.6241	2.5456	1.36979
orange1.1t05901	4.94405	3.48372	3.22589	1.73586
orange1.1t05905	3.65759	0.984039	1.53418	1.9813
orange1.1t05922	5.60309	2.29951	2.74856	0.771655
orange1.1t05939	6.52588	0.331965	0.724575	0.77979
orange1.1t05971	10.7543	4.07166	4.10694	1.08686
orange1.1t05997	4.27299	1.60659	0.701338	0.754783
orange1.1t06020	4.05763	1.11648	0.928351	2.24796
orange1.1t06035	7.12518	0.232516	0.676678	0.364122
orange1.1t06058	6.58271	3.63853	4.78215	3.2166
orange1.1t06061	3.21594	1.85404	0.899286	0

## Sheet: preference in flower
Gene	Callus	Flower	Leaf	Fruit
Cs1g11590	1.65946	2.00908	1.67055	1.34839
Cs1g16425	0.832566	2.87992	1.93414	1.04077
Cs2g01350	0.834348	4.32913	1.57485	1.36531
Cs2g03720	1.17077	2.0249	0	0.226501
Cs2g22095	7.91048	8.86766	7.00478	1.98383
Cs2g22460	0.484851	7.18776	4.35795	3.84584
Cs2g24105	0	12.6762	0.256186	0.275709
Cs3g10845	3.15298	5.74023	1.46173	1.12366
Cs5g01465	7.01541	8.42602	4.41393	3.16686
Cs5g07490	0	6.36783	0	0.191771
Cs5g15575	47.1193	117.715	82.8216	79.0041
Cs5g27895	2.41769	5.67489	1.08654	3.04027
Cs5g30955	0.520899	3.60367	2.6219	0.705423
Cs5g31570	0.707574	6.7668	4.45189	0.45093
Cs7g01735	8.51747	13.6401	11.6442	8.82905
Cs7g02805	1.30714	3.20275	0.274141	0.737579
Cs7g18120	0.574084	2.31678	2.1672	0
Cs7g21750	0	4.73015	0.344147	4.69139
Cs7g26320	2.19736	9.18437	4.14757	2.23181
Cs8g09785	0.33433	2.6599	2.48216	1.17719
Cs8g13440	0.456798	3.81859	1.05382	0.41241
Cs8g14935	0	7.84358	0	0
Cs9g07445	1.42969	12.7168	7.19621	4.14888
Cs9g09980	0	3.48345	2.74563	0.0757654
orange1.1t01310	0.524472	3.17484	0.329985	0
orange1.1t04198	1.17077	2.60344	0	0
orange1.1t05073	8.57097	29.6478	15.4746	1.51398
orange1.1t05361	0	2.20425	0	0
orange1.1t05830	0.0543714	4.88997	2.32623	1.32538
orange1.1t05869	1.36388	2.48994	1.62089	1.02612

## Sheet: preference in leaf
Gene	Callus	Flower	Leaf	Fruit
Cs1g10925	0.366929	1.90386	9.23451	1.15946
Cs1g16186	323.385	724.53	2006.99	897.456
Cs1g25115	1.09329	56.0516	127.355	2.32663
Cs2g21235	0.461763	7.50722	9.18076	0.750407
Cs2g29773	0	5.92347	21.2873	0
Cs3g01753	0.705424	0.610032	2.36712	0.477658
Cs3g09875	6.19026	12.9106	31.3872	1.72594
Cs4g02240	0.208587	1.62342	2.4279	0.282477
Cs4g14045	1.56598	2.70843	6.06324	1.95758
Cs4g18805	10.9927	29.7068	39.9851	26.7497
Cs5g12380	0	0.720342	4.97889	0.282016
Cs5g14025	5.49339	1.90021	7.11012	0.850215
Cs8g14940	0.806624	0.465031	2.03003	1.45649
Cs8g16025	0.456798	2.81456	13.6518	3.94367
Cs9g15565	1.38529	3.26717	3.96178	2.8993
orange1.1t00545	10.9028	9.06231	15.3513	5.26812
orange1.1t01232	0	2.66448	6.69688	0.0948316
orange1.1t02300	1.46951	1.84843	2.18537	0.723663
orange1.1t02416	0.238565	6.09744	12.3748	0.538458
orange1.1t05841	2.13201	2.66312	2.83186	2.08524
orange1.1t05896	0.18129	2.97871	4.3344	1.35031
orange1.1t05916	3.8279	4.41369	4.7224	2.74442
orange1.1t05977	2.73924	2.49349	3.08409	1.26907
orange1.1t05979	0.518919	0.179499	2.48134	0.281097
orange1.1t06011	2.35597	1.94036	3.10581	2.4309
orange1.1t06042	1.07038	2.59178	6.01622	0
orange1.1t06062	1.62751	1.94875	2.20552	2.0345

## Sheet: preference in fruit
Gene	Callus	Flower	Leaf	Fruit
Cs1g01015	2.69796	3.33304	3.55665	4.69761
Cs1g06210	2.70413	1.11839	0.739727	4.77658
Cs1g09460	0.360019	2.49068	2.26515	4.1442
Cs1g09600	0.624738	4.05193	2.68598	10.4346
Cs1g19425	12.5249	10.0711	7.88038	19.1936
Cs2g20635	0.25825	1.78662	3.8184	3.84707
Cs2g29205	0.324292	0.560877	0	3.07419
Cs3g14615	5.35229	3.6894	3.17231	14.4441
Cs5g27505	5.62264	4.68223	2.88252	9.0245
Cs6g05265	0.744431	2.31755	1.68616	3.02442
Cs6g08730	0.461763	0	0	5.00271
Cs6g20120	0.0813835	1.40757	0.716864	2.09405
Cs7g03525	0.135437	1.99108	1.27821	2.01757
Cs7g28055	0.996875	1.59151	0.868444	6.33466
Cs7g30845	90.154	174.399	147.16	182.155
Cs8g01830	1488.56	642.724	407.283	2460.74
Cs9g07100	3.15462	1.81869	3.96962	6.83539
Cs9g09475	3.88256	4.37012	3.72238	6.25944
Cs9g14560	326.642	62.9785	31.8032	363.193
orange1.1t05881	3.35922	5.72189	8.58225	8.61589
orange1.1t05949	3.0487	3.20139	3.83634	4.01809
orange1.1t05956	2.54685	2.2474	3.27024	3.44906
orange1.1t06026	188.185	191.918	129.017	656.278
orange1.1t06067	0.344916	2.3862	3.2552	5.72198
orange1.1t06068	1.31493	7.52243	8.01864	25.4781
